# Supplementary material for: Proteomic analysis of the Plasmodium male gamete reveals the key role for glycolysis in flagellar motility
Source: Malar J. 2014 Aug 13;13:315. doi: 10.1186/1475-2875-13-315 (PMC4150949; doi:10.1186/1475-2875-13-315)
Supplement: Supplementary file 3 — Additional file 3: Generation and validation of PbHT-myc strain. Description: Recombination strategy and validating Southern blot of transgenic parasites. (XLSX 126 KB) [file 12936_2014_3362_MOESM3_ESM.xlsx]

## Sheet: Table S1
Table S1. Proteins identified in the P. berghei male gamete proteome. 615 Plasmodium berghei proteins were found in three independently prepared male gamete samples (column B). 60.2% of proteins were identificatied in all 3 replicates , 30.1 % were identificatied in 2 replicates and 9.7% in just one replicate. The proteins are identified by their Plasmodb accesion number (column A); the confidenc…
Accession Number	Identified in replicates	Protein Score	Number of Proteins in a group	Number of different peptides	Number of different spectra	Protein Description	Sequence Coverage (%)	Molecular Weight (Da)	Protein Length (AA)	Predicted TMD	SignalP probability Scores	Annotated GO Function	Annotated GO Process	Annotated GO Component	Predicted GO Function	Predicted GO Process	Predicted GO Component
PBANKA_000070	3	48.31	0	2	5	Plasmodium exported protein, unknown function	3.68	28215	245	2	0.7	null	null	null	null	null	null
PBANKA_000080	3	48.31	0	2	5	Plasmodium exported protein, unknown function	3.65	28588	247	2	0.7	null	null	null	transcription regulator activity	null	null
PBANKA_000090	1, 3	25.1238	1	2	2	BIR protein	7.6	34946	303	1	null	null	null	null	transporter activity	null	plasma membrane
PBANKA_000110	3	48.31	0	2	5	Plasmodium exported protein, unknown function	3.66	28434	246	2	0.7	null	null	null	null	null	null
PBANKA_000180	3	48.31	0	2	5	Plasmodium exported protein, unknown function	3.65	28850	247	2	0.22	null	null	null	null	null	null
PBANKA_000235	1, 2, 3	70.11	0	3	6	Pb-fam-1 protein	19.08	17143	152	0	0.89	null	null	null	null	null	null
PBANKA_000380	1, 3	25.12	2	2	2	BIR protein	8.65	37171	324	1	null	null	null	null	null	null	null
PBANKA_000400	3	48.31	0	2	5	Plasmodium exported protein, unknown function	3.68	28332	245	2	0.22	null	null	null	null	null	null
PBANKA_000550	3	48.31	0	2	5	Plasmodium exported protein, unknown function	3.66	28260	246	1	0.07	null	null	null	transcription regulator activity	null	null
PBANKA_000590	1, 3	48.31	2	2	3	Plasmodium exported protein, unknown function, pseudogene	8.91	28717	248	1	0.15	null	null	null	null	null	null
PBANKA_010020	1, 2, 3	50.24	1	3	5	Plasmodium exported protein, unknown function	7.92	39490	341	3	0.02	null	null	null	null	null	cell surface
PBANKA_010050	1, 3	71.79	1	3	4	BIR protein	9.12	41191	351	1	null	null	null	null	null	null	plasma membrane
PBANKA_010070	1, 3	72.47	1	3	9	Plasmodium exported protein, unknown function	11.53	36156	321	1	0.38	null	null	null	null	null	cell surface
PBANKA_010440	1, 3	75.37	1	4	6	nucleoside diphosphate kinase, putative	3.81	196416	1657	0	null	ATP binding, nucleoside diphosphate kinase activity	CTP biosynthetic process, GTP biosynthetic process, UTP biosynthetic process	null	ATP binding, nucleoside diphosphate kinase activity	CTP biosynthetic process, GTP biosynthetic process, UTP biosynthetic process, nucleoside diphosphate phosphorylation	cytoplasm
PBANKA_010470	1, 2, 3	97.2	1	4	14	long chain polyunsaturated fatty acid elongation enzyme, putative	4.52	34508	288	7	null	null	null	integral to membrane	null	null	integral to membrane
PBANKA_010530	1, 2	23.06	1	2	2	conserved Plasmodium protein, unknown function	1.35	208209	1778	0	null	null	null	null	protein binding	plasma membrane repair	null
PBANKA_010540	1	50.24	1	2	3	coatomer alpha subunit, putative	2.25	160583	1383	0	null	protein binding, structural molecule activity	intracellular protein transport, vesicle-mediated transport	COPI vesicle coat	protein binding, structural molecule activity	intracellular protein transport, vesicle-mediated transport	COPI vesicle coat, membrane coat
PBANKA_010730	1, 2, 3	211.15	1	10	23	chaperone, putative	31.31	61434	543	0	null	ATP binding, unfolded protein binding	protein folding	null	ATP binding, unfolded protein binding	cellular protein metabolic process, protein folding	cytoplasm
PBANKA_010740	1, 2, 3	96.63	1	6	7	ornithine aminotransferase, putative	16.19	46324	414	0	null	pyridoxal phosphate binding, transaminase activity	null	null	pyridoxal phosphate binding, transaminase activity	null	cyotplasm, mitochondiron
PBANKA_010810	1, 2, 3	100.49	1	6	11	conserved Plasmodium protein, unknown function	6.77	130747	1109	0	0.64	null	null	null	null	null	cell surface
PBANKA_010880	1, 2, 3	114.96	1	6	50	histone H3, putative	44.12	15446	136	0	null	DNA binding	nucleosome assembly	nucleosome, nucleus	DNA binding	nucleosome assembly	nucleosome
PBANKA_010910	1, 2, 3	212.35	1	13	23	transketolase, putative	31.5	75513	670	0	null	transketolase activity	metabolic process	null	catalytic activity, transketolase activity	metabolic process	cytoplasm
PBANKA_011040	1, 3	24.15	1	2	2	eukaryotic translation initiation factor 3 subunit L, putative	8.28	67671	568	2	null	null	null	null	null	null	membrane
PBANKA_020020	1, 2, 3	216.74	2	10	29	Pb-fam-1 protein	38.16	37261	325	0	0.72	null	null	null	null	null	cell surface
PBANKA_020060	1, 2, 3	96.63	0	5	12	Pb-fam-1 protein	17.74	32581	282	0	0.5	null	null	null	null	null	cell surface
PBANKA_020070	3	48.31	0	2	5	Plasmodium exported protein, unknown function	3.66	28686	246	2	0.24	null	null	null	transcription regulator activity	null	null
PBANKA_020100	3	48.31	0	2	5	Plasmodium exported protein, unknown function	3.49	30083	258	1	0.24	null	null	null	null	null	null
PBANKA_020160	1, 2, 3	289.22	1	14	88	early transcribed membrane protein	69.5	18672	177	2	1	null	null	null	null	null	cell surface
PBANKA_020270	1, 3	48.31	1	3	6	kinesin, putative	2.4	168818	1460	0	null	ATP binding, microtubule motor activity	microtubule-based movement	null	ATP binding, microtubule motor activity	microtubule-based movement	cytoplasm, axoneme part
PBANKA_020300	1, 2, 3	289.22	1	18	46	chromatin assembly factor 1 protein WD40 domain, putative	48.21	50532	446	0	null	null	null	null	protein binding	null	nucleus
PBANKA_020310	1, 3	24.15	1	2	2	phosphatidylinositol-4-phosphate 5-kinase, putative	1.7	145449	1241	0	null	calcium ion binding, phosphatidylinositol phosphate kinase activity	phosphatidylinositol metabolic process	null	phosphatidylinositol phosphate kinase activity	phosphatidylinositol metabolic process	nucleus
PBANKA_020420	1, 2, 3	72.47	1	3	5	tubulin-specific chaperone a, putative	29.1	19165	165	0	null	unfolded protein binding	tubulin complex assembly	microtubule	unfolded protein binding	tubulin complex assembly	microtubule
PBANKA_020450	1, 2, 3	504.12	1	29	87	LCCL domain-containing protein (CCp5)	35.56	121562	1049	0	0.03	null	null	null	null	null	cell surface
PBANKA_020540	1, 3	48.31	1	2	5	beta3 proteasome subunit, putative	20.59	23096	204	0	null	threonine-type endopeptidase activity	proteolysis involved in cellular protein catabolic process	proteasome core complex	threonine-type endopeptidase activity	proteolysis involved in cellular protein catabolic process	proteasome core complex
PBANKA_020590	1, 2, 3	72.47	1	3	6	lipid/sterol:H+ symporter, putative	2.88	157228	1357	10	null	hedgehog receptor activity	null	integral to membrane, membrane	hedgehog receptor activity	null	integral to membrane, membrane
PBANKA_020700	1, 2, 3	167.23	1	8	18	calcium-transporting ATPase, putative	7.24	127355	1120	8	null	ATP binding, calcium-transporting ATPase activity	ATP biosynthetic process, calcium ion transport, metabolic process	integral to membrane, membrane	ATP binding, catalytic activity, metal ion binding, nucleotide binding	ATP biosynthetic process, cation transport, metabolic process	membrane
PBANKA_020720	1, 2, 3	75.37	1	4	8	vacuolar ATP synthase subunit c, putative	12.02	45273	383	0	null	hydrolase activity, acting on acid anhydrides, catalyzing transmembrane movement of substances	ATP synthesis coupled proton transport	proton-transporting V-type ATPase, V1 domain	null	ATP hydrolysis coupled proton transport	membrane
PBANKA_020800	2, 3	24.15	1	2	2	cyclase-associated protein	15.53	18469	161	0	null	actin binding	cytoskeleton organization	null	actin binding, binding	cytoskeleton organization	null
PBANKA_020840	1, 3	22.18	1	2	2	transporter, putative	3.85	72117	624	12	null	null	null	null	active transmembrane transporter activity	transmembrane transport	integral to membrane
PBANKA_020920	1, 2, 3	120.79	1	7	12	parasite-infected erythrocyte surface protein	15.05	58834	505	1	0.85	null	null	null	null	null	membrane
PBANKA_020990	1, 2, 3	49.36	1	3	4	nucleoside transporter 4, putative	7.46	49248	429	11	null	null	null	null	null	null	membrane
PBANKA_021020	1, 3	75.37	1	3	4	aspartate--tRNA ligase, putative	5.98	81207	686	0	null	ATP binding, aspartate-tRNA ligase activity, nucleic acid binding	aspartyl-tRNA aminoacylation, translation	cytoplasm	ATP binding, aminoacyl-tRNA ligase activity, aspartate-tRNA ligase activity, nucleic acid binding, nucleotide binding	aspartyl-tRNA aminoacylation, tRNA aminoacylation for protein translation, translation	cytoplasm
PBANKA_021150	1, 3	48.31	1	2	5	proteasome subunit alpha type 5, putative	7.43	28348	256	0	null	threonine-type endopeptidase activity	ubiquitin-dependent protein catabolic process	proteasome core complex	endopeptidase activity, threonine-type endopeptidase activity	proteolysis involved in cellular protein catabolic process, ubiquitin-dependent protein catabolic process	proteasome core complex
PBANKA_021460	2, 3	48.31	1	3	5	Plasmodium exported protein, unknown function, fragment	2.75	114880	1021	3	null	null	null	null	null	null	plasma membrane
PBANKA_021550	1, 2, 3	163.618	1	7	63	erythrocyte membrane associated protein 2;PBANKA_031680.1:pep	14.48	45194	387	0	0.94	null	null	null	null	null	cell surface
PBANKA_021560	1, 2, 3	72.47	22	4	8	Plasmodium exported protein, unknown function	13.13	30203	259	2	0.26	null	null	null	null	null	plasma membrane
PBANKA_021580	3	48.31	0	2	5	Plasmodium exported protein, unknown function	3.65	28987	247	2	0.29	null	null	null	null	null	null
PBANKA_030060	1, 2, 3	211.15	1	11	40	Plasmodium exported protein, unknown function	19.39	72475	650	2	null	null	null	null	null	null	plasma membrane
PBANKA_030130	1, 2, 3	50.24	1	3	11	conserved Plasmodium protein, unknown function	39.57	9809	91	0	null	null	null	null	null	null	cytoplasm, nucleus
PBANKA_030250	1, 2, 3	146.9	1	8	30	hexose transporter	12.48	56386	505	12	null	substrate-specific transmembrane transporter activity	transmembrane transport, transport	integral to membrane, membrane	substrate-specific transmembrane transporter activity, transmembrane transporter activity	transmembrane transport	integral to membrane, membrane
PBANKA_030490	1, 2, 3	360.06	2	23	53	serine repeat antigen 3	27.01	123202	1096	0	1	cysteine-type peptidase activity	proteolysis	null	cysteine-type peptidase activity	proteolysis	cell surface
PBANKA_030500	1, 2, 3	383.49	1	20	40	serine repeat antigen 2	29.68	123985	1122	0	0.86	cysteine-type peptidase activity	proteolysis	null	cysteine-type peptidase activity	proteolysis	cell surface
PBANKA_030510	1, 2, 3	241.58	1	12	33	serine repeat antigen 1	13.16	154919	1406	0	1	cysteine-type peptidase activity	proteolysis	null	cysteine-type peptidase activity	proteolysis	cell surface
PBANKA_030600	1, 2, 3	167.57	1	11	13	6-cysteine protein (P230p)	5.21	267836	2287	1	0.01	null	null	null	null	null	plasma membrane
PBANKA_030610	1, 2, 3	860.64	1	53	128	6-cysteine protein (P230)	25.62	320023	2756	1	0.43	null	null	null	null	null	cell surface
PBANKA_030680	1, 3	68.09	1	4	4	ATP-dependent RNA helicase UAP56, putative	15.46	53031	466	0	null	ATP binding, ATP-dependent helicase activity, helicase activity, nucleic acid binding	null	null	ATP binding, ATP-dependent helicase activity, helicase activity, nucleic acid binding	null	nucleus
PBANKA_030700	1, 3	25.12	1	2	2	60S ribosomal protein L37ae, putative	28.13	10809	96	0	null	structural constituent of ribosome	translation	intracellular, ribosome	structural constituent of ribosome	translation	intracellular, ribosome
PBANKA_030860	1, 2, 3	144.95	1	7	21	asparagine--tRNA ligase, putative	17.74	66455	575	0	null	ATP binding, asparagine-tRNA ligase activity, aspartate-tRNA ligase activity, nucleic acid binding	asparaginyl-tRNA aminoacylation, aspartyl-tRNA aminoacylation, translation	cytoplasm	ATP binding, aminoacyl-tRNA ligase activity, asparagine-tRNA ligase activity, nucleic acid binding, nucleotide binding	asparaginyl-tRNA aminoacylation, tRNA aminoacylation for protein translation, translation	cytoplasm
PBANKA_031050	1, 3	47.63	1	3	3	conserved Plasmodium protein, unknown function	1.69	241670	2014	0	null	null	null	null	null	null	null
PBANKA_031090	1, 2, 3	214.87	1	12	23	T-complex protein 1, putative	25.24	60809	543	0	null	ATP binding, unfolded protein binding	protein folding	null	ATP binding, unfolded protein binding	cellular protein metabolic process, protein folding	cytoplasm
PBANKA_031160	1, 3	25.12	1	2	2	conserved Plasmodium protein, unknown function	2.74	140851	1205	10	null	null	null	null	null	null	membrane
PBANKA_031180	1, 2, 3	241.58	1	13	31	long-chain acyl-CoA synthase, putative	22.05	86207	753	0	0.36	catalytic activity	metabolic process	null	catalytic activity	metabolic process	cytoplasm
PBANKA_031380	1, 2, 3	75.37	1	5	9	ATP synthase F1, alpha subunit, putative	9.31	61362	548	0	null	hydrogen ion transporting ATP synthase activity, rotational mechanism, proton-transporting ATPase activity, rotational mechanism	ATP synthesis coupled proton transport	mitochondrion, proton-transporting ATP synthase complex, catalytic core F(1), proton-transporting two-sector ATPase complex	ATP binding	ATP hydrolysis coupled proton transport, ATP metabolic process, ATP synthesis coupled proton transport, proton transport	proton-transporting two-sector ATPase complex
PBANKA_031420	1, 2, 3	569.03	1	30	93	calcium dependent protein kinase 1	54.69	60810	523	0	null	ATP binding, calcium ion binding, protein serine/threonine kinase activity, protein tyrosine kinase activity	protein phosphorylation	null	ATP binding, calcium ion binding, protein kinase activity, protein serine/threonine kinase activity	protein phosphorylation	cytoplasm
PBANKA_031450	1, 3	25.12	1	2	2	40S ribosomal protein S26e, putative	17.76	12535	107	0	null	structural constituent of ribosome	translation	intracellular, ribosome	structural constituent of ribosome	translation	intracellular, ribosome
PBANKA_031460	3	48.31	1	2	2	conserved Plasmodium protein, unknown function	4.57	59598	504	0	null	null	null	null	null	null	mitochondrion
PBANKA_031620	1, 2, 3	240.36	1	12	28	Plasmodium exported protein, unknown function, fragment	40	41197	355	1	null	null	null	null	null	null	membrane
PBANKA_040030	1, 3	72.47	0	3	7	Plasmodium exported protein, unknown function	9.35	28498	246	1	0.11	null	null	null	null	null	null
PBANKA_040150	1	50.24	1	2	3	exportin 1, putative	2.73	146653	1246	0	null	binding, protein transporter activity	intracellular protein transport, protein import into nucleus, docking	cytoplasm, nuclear pore, nucleus	binding, protein transporter activity	intracellular protein transport	nucleus
PBANKA_040280	1, 2, 3	289.9	1	14	39	EH (Eps15 homology) protein, putative	31.95	61596	529	0	null	GTP binding, GTPase activity	null	null	GTP binding, GTPase activity, protein binding	null	cytoplasm
PBANKA_040380	1, 2, 3	72.55	1	4	7	conserved Plasmodium protein, unknown function	5.31	86381	735	12	null	null	null	null	null	null	membrane
PBANKA_040430	1, 2, 3	50.24	1	4	7	P-loop containing nucleoside triphospahte hydrolase, putative	4.65	106310	904	0	null	ATP binding, nucleobase-containing compound kinase activity	nucleobase-containing compound metabolic process	null	ATP binding	null	null
PBANKA_040460	3	48.31	1	2	2	activator of Hsp90 ATPase, putative	8.58	41218	350	0	null	ATPase activator activity, chaperone binding	null	cytoplasm	ATPase activator activity, chaperone binding	null	cytoplasm
PBANKA_040470	2, 3	48.31	1	2	3	glutaredoxin 1, putative	27.53	12388	109	0	null	electron carrier activity, protein disulfide oxidoreductase activity	cell redox homeostasis	null	electron carrier activity, protein disulfide oxidoreductase activity	cell redox homeostasis	cytoplasm
PBANKA_040480	1, 2, 3	192.54	1	12	27	FAD-dependent glycerol-3-phosphate dehydrogenase, putative	28.87	71140	627	1	0.69	glycerol-3-phosphate dehydrogenase activity	glycerol-3-phosphate metabolic process	glycerol-3-phosphate dehydrogenase complex	oxidoreductase activity	null	mitochondrion
PBANKA_040520	1, 2, 3	295.12	1	17	41	T-complex protein beta subunit, putative	39.4	59090	533	0	null	ATP binding, unfolded protein binding	protein folding	null	ATP binding, unfolded protein binding	cellular protein metabolic process, protein folding	cytoplasm
PBANKA_040540	1, 2, 3	120.79	1	6	18	40S ribosomal protein S12, putative	46.48	15462	142	0	null	structural constituent of ribosome	translation	intracellular, ribosome	null	null	endoplasmic reticulum
PBANKA_040550	1, 3	50.24	1	2	5	60S ribosomal protein L7, putative	10.12	30490	257	0	null	structural constituent of ribosome	translation	intracellular, large ribosomal subunit, ribosome	structural constituent of ribosome	translation	large ribosomal subunit, ribosome
PBANKA_040620	1, 2, 3	50.24	1	2	4	conserved Plasmodium protein, unknown function	0.59	430673	3610	0	null	null	null	null	null	null	null
PBANKA_040650	1, 2, 3	211.86	1	11	31	TCP-1/cpn60 chaperonin, putative	29.32	59626	539	0	null	ATP binding, unfolded protein binding	protein folding	null	ATP binding, unfolded protein binding	cellular protein metabolic process, protein folding	cytoplasm
PBANKA_040760	1, 2, 3	74.48	1	4	6	asparagine synthetase, putative	7.41	66380	581	0	null	asparagine synthase (glutamine-hydrolyzing) activity	asparagine biosynthetic process	null	asparagine synthase (glutamine-hydrolyzing) activity	asparagine biosynthetic process	cytoplasm
PBANKA_040770	1, 2, 3	144.95	1	6	41	60S acidic ribosomal protein P2, putative	58.56	11804	111	0	null	structural constituent of ribosome	translational elongation	intracellular, ribosome	structural constituent of ribosome	translational elongation	intracellular, ribosome
PBANKA_040980	1, 3	25.12	1	2	2	conserved protein, unknown function	1.75	68786	572	0	null	null	null	null	null	null	null
PBANKA_041040	1, 3	46.07	1	2	3	glycogen synthase kinase 3	9.07	49738	430	0	null	ATP binding, protein serine/threonine kinase activity, protein tyrosine kinase activity	protein phosphorylation	null	ATP binding, protein kinase activity, protein serine/threonine kinase activity	protein phosphorylation	cytoplasm
PBANKA_041450	1, 2, 3	50.24	1	3	11	HVA22/TB2/DP1 family protein, putative	19.03	26311	226	2	null	null	null	null	null	null	plasma membrane
PBANKA_041460	1, 2, 3	50.24	1	3	6	40S ribosomal protein S15A, putative	23.85	14928	130	0	null	structural constituent of ribosome	translation	intracellular, ribosome	structural constituent of ribosome	translation	intracellular, ribosome
PBANKA_041500	1, 2	50.24	1	2	8	Maf-like protein, putative	13.35	52817	457	0	null	null	null	cytoplasm	null	null	cytoplasm
PBANKA_041580	1, 3	100.49	1	5	6	conserved Plasmodium protein, unknown function	6.4	130745	1111	0	null	null	null	null	protein binding	null	axoneme part
PBANKA_041600	1, 2, 3	1388.9	2	64	296	RhopH3, putative	58.49	105073	908	0	1	null	null	null	null	null	cell surface
PBANKA_041610	1, 2, 3	407.8	2	27	51	dynein heavy chain, putative	7.02	684857	5834	0	null	ATP binding, ATPase activity, microtubule motor activity	microtubule-based movement	dynein complex	microtubule motor activity	microtubule-based movement	dynein complex
PBANKA_041660	1, 3	72.47	1	3	4	replication protein A1, small fragment	12.35	56539	486	0	null	nucleic acid binding	null	null	nucleic acid binding	null	nucleus
PBANKA_041700	1	50.24	1	2	2	signal peptidase complex subunit 3, putative	10.28	21834	185	1	0.1	peptidase activity	signal peptide processing	integral to membrane, signal peptidase complex	peptidase activity	signal peptide processing	integral to membrane, signal peptidase complex
PBANKA_041770	1, 2, 3	529.12	1	27	581	alpha tubulin 1	51.22	50207	453	0	null	GTP binding, GTPase activity, structural molecule activity	microtubule-based movement, protein polymerization	microtubule, protein complex	GTP binding, GTPase activity	GTP catabolic process, protein polymerization	protein complex
PBANKA_041820	1, 2, 3	72.47	1	5	9	Rab7, putative	25.73	23718	206	0	null	GTP binding, GTPase activity, protein binding	intracellular protein transport, nucleocytoplasmic transport, small GTPase mediated signal transduction	intracellular	GTP binding, GTPase activity	GTP catabolic process, intracellular protein transport, nucleocytoplasmic transport, protein transport, signal transduction, small GTPase mediated signal transduction	intracellular
PBANKA_050060	1, 3	48.31	0	2	3	Plasmodium exported protein, unknown function	8.88	28892	248	1	0.15	null	null	null	null	null	null
PBANKA_050110	1, 2, 3	167.39	1	12	32	early transcripted membrane protein	46.11	16787	154	1	0.98	null	null	null	null	null	cell surface
PBANKA_050510	1, 2, 3	95.95	1	5	14	ADP-ribosylation factor, putative	32.05	20862	181	0	null	GTP binding	intracellular protein transport, small GTPase mediated signal transduction	intracellular	GTP binding	intracellular protein transport, protein transport, small GTPase mediated signal transduction	intracellular
PBANKA_050580	1, 2, 3	125.61	1	5	18	deoxyribose-phosphate aldolase, putative	29.39	29260	262	0	null	deoxyribose-phosphate aldolase activity	deoxyribonucleotide catabolic process	cytoplasm	deoxyribose-phosphate aldolase activity, lyase activity	deoxyribonucleotide catabolic process	cytoplasm
PBANKA_050670	1, 3	74.48	1	4	7	citrate synthase, mitochondrial precursor, putative	11.67	65200	566	0	null	transferase activity, transferring acyl groups, acyl groups converted into alkyl on transfer	cellular carbohydrate metabolic process	null	null	cellular carbohydrate metabolic process	mitochondrion
PBANKA_050690	1, 2, 3	94.23	1	5	7	conserved Plasmodium protein, unknown function	9.75	50311	431	0	null	null	null	null	null	null	membrane
PBANKA_050730	1, 2, 3	349.46	1	21	62	dynein heavy chain, putative	6.01	623495	5309	0	null	ATP binding, ATPase activity, microtubule motor activity	microtubule-based movement	dynein complex	ATP binding, ATPase activity, microtubule motor activity	microtubule-based movement	dynein complex
PBANKA_050790	2, 3	117.04	1	5	7	conserved Plasmodium protein, unknown function	7.88	82740	698	1	null	null	null	null	null	null	membrane
PBANKA_051090	1, 2, 3	120.79	1	7	16	40S ribosomal protein S2B, putative	38.79	29744	263	0	null	structural constituent of ribosome	translation	intracellular, ribosome, small ribosomal subunit	structural constituent of ribosome	translation	intracellular, ribosome, small ribosomal subunit
PBANKA_051190	1, 2, 3	72.47	1	6	6	60S ribosomal protein L3, putative	16.84	44367	386	0	null	structural constituent of ribosome	translation	intracellular, ribosome	structural constituent of ribosome	translation	intracellular, ribosome
PBANKA_051340	1, 2, 3	46.12	1	2	4	conserved Plasmodium protein, unknown function	2.32	62042	519	2	null	null	null	membrane	null	null	membrane
PBANKA_051360	1, 2, 3	239.54	1	14	34	adenosine deaminase, putative	36.64	41990	363	0	null	deaminase activity	purine ribonucleoside monophosphate biosynthetic process	null	deaminase activity	purine ribonucleoside monophosphate biosynthetic process	cytoplasm
PBANKA_051490	1, 3	48.31	1	3	4	28 kDa ookinete surface protein (P28)	17.38	23520	213	1	0.8	null	null	cell surface, membrane	sequence-specific DNA binding	null	cell surface, membrane
PBANKA_051500	2, 3	46.63	1	2	4	25 kDa ookinete surface antigen precursor (P25)	10.14	24446	217	2	0.28	null	null	cell surface, membrane	protein binding	null	cell surface, membrane
PBANKA_051660	1, 3	25.12	1	2	2	leucine-rich repeat protein	12.26	36736	310	0	null	protein binding	null	null	protein binding	null	cell surface
PBANKA_051700	1, 2, 3	336.13	1	17	73	early transcribed membrane protein	64.22	32858	313	2	0.84	null	null	null	null	null	cell surface
PBANKA_051720	1, 2, 3	75.37	1	3	14	haloacid dehalogenase-like hydrolase, putative	14.19	33549	296	0	null	hydrolase activity	metabolic process	null	catalytic activity, hydrolase activity	metabolic process	cytoplasm
PBANKA_051870	1, 3	68.86	1	4	5	methionine--tRNA ligase, putative	9.25	104703	898	0	null	ATP binding, methionine-tRNA ligase activity	methionyl-tRNA aminoacylation, translation	cytoplasm	ATP binding, aminoacyl-tRNA ligase activity, methionine-tRNA ligase activity, nucleotide binding	methionyl-tRNA aminoacylation, tRNA aminoacylation for protein translation, translation	cytoplasm
PBANKA_051910	3	44.66	1	2	2	CCAT-binding transcription factor-like protein, putative	7.83	31788	294	0	1	null	null	null	microtubule motor activity	null	null
PBANKA_051930	2, 3	72.47	1	4	4	conserved Plasmodium protein, unknown function	12.5	63837	576	1	0.71	null	null	null	null	null	cell surface
PBANKA_051990	3	96.63	1	4	5	conserved Plasmodium protein, unknown function	3.96	180338	1591	0	null	null	null	null	null	null	null
PBANKA_052020	1, 2, 3	172.02	1	10	22	ADP/ATP transporter on adenylate translocase, putative	33.23	33806	301	3	null	binding, transporter activity	transport	mitochondrial inner membrane	null	null	mitochondrion
PBANKA_052270	1, 2, 3	720.41	1	36	640	alpha tubulin 2	66.89	49720	450	0	null	GTP binding, GTPase activity, structural molecule activity	microtubule-based movement, protein polymerization	microtubule, protein complex	GTP binding, GTPase activity	GTP catabolic process, protein polymerization	protein complex
PBANKA_052280	1, 2, 3	144.95	1	7	13	40S ribosomal protein S19, putative	37.8	20026	172	0	null	structural constituent of ribosome	translation	intracellular, ribosome	structural constituent of ribosome	translation	intracellular, ribosome
PBANKA_052410	3	48.31	1	2	2	conserved Plasmodium protein, unknown function	10.28	34794	292	2	0.94	null	null	null	null	null	cell surface
PBANKA_052420	1, 2, 3	470.99	1	23	85	early transcribed membrane protein	47.1	16748	155	1	0.98	null	null	null	null	null	cell surface
PBANKA_052430	1, 2, 3	139.18	1	6	18	tryptophan/threonine-rich antigen, putative	14.69	43730	354	0	null	null	null	null	null	null	membrane
PBANKA_052480	1, 2, 3	166.89	1	8	46	early transcribed membrane protein	35.66	12234	115	2	0.98	null	null	null	null	null	cell surface
PBANKA_060120	1, 2	21.83	1	2	2	dynein heavy chain, putative	0.38	665955	5542	0	null	microtubule motor activity	microtubule-based movement	dynein complex	null	null	null
PBANKA_060270	1, 2, 3	193.26	1	10	37	nucleosome assembly protein 1, putative	31.31	40319	345	0	null	null	nucleosome assembly	nucleus	null	nucleosome assembly	nucleus
PBANKA_060280	1, 2, 3	50.24	1	2	11	ubiquitin-conjugating enzyme e2, putative	30.62	16539	147	0	null	small conjugating protein ligase activity	post-translational protein modification, regulation of protein metabolic process	null	acid-amino acid ligase activity	null	cytoplasm, nucleus
PBANKA_060320	1, 2, 3	117.25	1	6	14	eukaryotic translation initiation factor 5a, putative	36.03	17554	161	0	null	RNA binding, ribosome binding, translation elongation factor activity	peptidyl-lysine modification to hypusine, positive regulation of translational elongation, positive regulation of translational termination, translational frameshifting	null	RNA binding, ribosome binding, translation elongation factor activity	peptidyl-lysine modification to hypusine, positive regulation of translational elongation, positive regulation of translational termination, translational frameshifting	endoplasmic reticulum
PBANKA_060430	1, 2, 3	284.11	1	14	37	conserved Plasmodium protein, unknown function	44.55	38782	330	0	null	null	null	null	protein binding	null	nucleus
PBANKA_060470	1, 3	45.95	1	3	3	protein phosphatase, putative	11.59	35358	302	0	0	hydrolase activity	null	null	hydrolase activity	null	null
PBANKA_060480	1, 3	48.31	1	2	3	eukaryotic translation initiation factor 3 subunit 8, putative	2.38	108914	925	0	null	translation initiation factor activity	translational initiation	eukaryotic translation initiation factor 3 complex	protein binding, translation initiation factor activity	translational initiation	eukaryotic translation initiation factor 3 complex
PBANKA_060990	1, 2, 3	72.47	1	4	6	heat shock protein DNAJ homologue Pfj4, putative	24.49	27879	245	0	null	heat shock protein binding	null	null	heat shock protein binding	null	cytoplasm, nucleus
PBANKA_061020	1, 3	25.12	1	2	2	minchromosome maintenance (MCM) complex subunit, putative	3.83	85549	758	0	null	ATP binding, DNA binding	DNA replication	null	ATP binding, DNA binding	DNA replication	null
PBANKA_061030	1, 2, 3	125.61	0	5	22	polyubiquitin, putative	73.37	25720	229	0	null	null	null	null	protein binding	null	cytoplasm, nucleus
PBANKA_061040	1, 2, 3	838.26	1	40	109	ATPase, putative	44.5	165589	1472	5	null	ATP binding, ATPase activity, coupled to transmembrane movement of ions, phosphorylative mechanism	ATP biosynthetic process, cation transport, metabolic process	membrane	ATP binding, catalytic activity, metal ion binding, nucleotide binding	ATP biosynthetic process, cation transport, metabolic process	membrane
PBANKA_061050	2, 3	48.31	1	3	4	glutathione peroxidase, putative	17.5	23558	200	0	0.82	glutathione peroxidase activity	response to oxidative stress	null	glutathione peroxidase activity	oxidation-reduction process, response to oxidative stress	cytoplasm,nucleus, cell surface
PBANKA_061090	1, 2, 3	337.53	1	16	53	HSP40, subfamily A, putative	42.69	48418	424	0	null	heat shock protein binding, unfolded protein binding	protein folding	null	heat shock protein binding, unfolded protein binding	protein folding	cytoplasm, nucleus
PBANKA_061160	1, 2, 3	888.36	1	46	139	ribonucleoside-diphosphate reductase, large subunit, putative	59.15	97053	847	0	null	ATP binding, protein binding, ribonucleoside-diphosphate reductase activity	DNA replication, oxidation-reduction process	ribonucleoside-diphosphate reductase complex	ATP binding, ribonucleoside-diphosphate reductase activity	DNA replication, oxidation-reduction process	ribonucleoside-diphosphate reductase complex
PBANKA_061180	2, 3	95.1	1	5	7	N-acetyltransferase, putative	15.95	59277	508	2	null	N-acetyltransferase activity	metabolic process	null	N-acetyltransferase activity	metabolic process	cytoplasm, nucleus
PBANKA_061450	1, 2, 3	50.24	1	3	7	eukaryotic translation initiation factor subunit, putative	17.13	37213	327	0	null	null	null	null	protein binding	null	endoplasmic reticulum
PBANKA_061520	1, 2, 3	506.32	1	24	69	calcium dependent protein kinase 4	39.02	60590	528	0	null	ATP binding, calcium ion binding, protein serine/threonine kinase activity, protein tyrosine kinase activity	protein phosphorylation	null	ATP binding, calcium ion binding, protein kinase activity, protein serine/threonine kinase activity	protein phosphorylation	cytoplasm
PBANKA_061540	1, 2, 3	139.94	1	9	12	serine--tRNA ligase, putative	26.68	61831	536	0	null	ATP binding, serine-tRNA ligase activity	seryl-tRNA aminoacylation, translation	cytoplasm	ATP binding, aminoacyl-tRNA ligase activity, nucleotide binding, serine-tRNA ligase activity	seryl-tRNA aminoacylation, tRNA aminoacylation for protein translation, translation	cytoplasm
PBANKA_061570	1, 2, 3	70.84	1	5	5	dynein heavy chain, putative	1.11	622647	5249	0	null	microtubule motor activity	microtubule-based movement	dynein complex	microtubule motor activity	microtubule-based movement	dynein complex
PBANKA_061720	1, 3	50.24	1	2	4	40S ribosomal protein S10, putative	16.79	16628	137	0	null	null	null	null	null	null	endoplasmic reticulum
PBANKA_061790	1, 3	72.07	1	3	7	ferrodoxin reductase-like protein, putative	5.65	74618	655	1	null	2 iron, 2 sulfur cluster binding, electron carrier activity, flavin adenine dinucleotide binding, oxidoreductase activity	oxidation-reduction process	null	flavin adenine dinucleotide binding, oxidoreductase activity	oxidation-reduction process	membrane
PBANKA_061860	3	45.09	1	2	2	conserved Plasmodium protein, unknown function	5.96	27566	235	0	1	null	null	null	null	null	cell surface
PBANKA_061890	1, 3	50.24	1	3	5	conserved Plasmodium protein, unknown function	18.67	25864	225	0	null	null	null	null	null	null	cytoplasm
PBANKA_061910	1, 2, 3	94.42	1	5	9	40S ribosomal protein S5, putative	29.9	21744	194	0	null	structural constituent of ribosome	translation	intracellular, ribosome, small ribosomal subunit	structural constituent of ribosome	translation	small ribosomal subunit
PBANKA_061920	1, 2, 3	248.29	1	13	54	secreted ookinete protein, putative	26.52	54716	479	0	1	null	null	null	null	null	cell surface
PBANKA_061930	2, 3	23.43	1	2	2	conserved Plasmodium protein, unknown function	15.39	12153	104	0	null	null	null	null	null	null	cytoplasm, nucleus
PBANKA_062070	1, 2	25.12	1	2	2	conserved Plasmodium protein, unknown function	12.36	41101	356	0	0.11	null	null	null	null	null	null
PBANKA_062310	1, 2, 3	478.44	1	22	52	conserved rodent malaria protein, unknown function	55.62	93145	793	1	null	null	null	null	null	null	nucleus
PBANKA_062330	1, 2, 3	647.47	1	31	129	tryptophan-rich antigen, putative	62.58	41912	342	1	0.93	null	null	null	null	null	cell surface
PBANKA_070020	3	48.31	3	2	2	BIR protein	9.01	37139	322	1	null	null	null	null	null	null	cell surface
PBANKA_070040	3	48.31	0	2	5	Plasmodium exported protein, unknown function	3.4	30798	265	2	0.15	null	null	null	null	null	null
PBANKA_070050	1, 2, 3	48.31	0	2	7	Pb-fam-1 protein	8.16	33354	282	0	0.7	null	null	null	null	null	cell surface
PBANKA_070070	1, 3	48.31	1	2	3	Plasmodium exported protein, unknown function	12.57	24817	207	1	null	null	null	null	null	null	cell surface
PBANKA_070150	1, 2	25.12	1	2	2	prohibitin, putative	9.93	30531	272	0	null	null	null	membrane	null	null	cytoplasm, plasma membrane
PBANKA_070280	1, 2, 3	913.92	1	38	303	protein disulfide isomerase	66.4	55412	482	0	0.27	null	cell redox homeostasis	null	isomerase activity	cell redox homeostasis	endoplasmic reticulum
PBANKA_070390	1, 2, 3	95.1	1	6	12	receptor for activated C kinase, putative	16.46	35584	322	0	null	null	null	null	protein binding	null	cytoplasm, nucleus
PBANKA_070680	1, 2, 3	141.81	1	7	10	DnaJ protein, putative	13.78	75397	646	3	null	heat shock protein binding, unfolded protein binding	protein folding	null	heat shock protein binding	null	membrane
PBANKA_070820	1, 3	24.15	1	2	2	conserved Plasmodium protein, unknown function	4.48	60788	514	0	null	null	null	null	null	null	null
PBANKA_070910	1	49.36	1	2	2	60S ribosomal protein L22, putative	18.85	16025	138	0	null	structural constituent of ribosome	translation	intracellular, ribosome	structural constituent of ribosome	translation	intracellular, ribosome
PBANKA_070940	1, 3	96.63	1	6	8	conserved Plasmodium protein, unknown function	51.73	13258	116	0	null	null	null	null	null	null	nucleus
PBANKA_071010	1, 2, 3	50.24	1	3	7	2-oxoglutarate dehydrogenase e1, putative	6.56	120556	1038	0	null	oxoglutarate dehydrogenase (succinyl-transferring) activity, thiamine pyrophosphate binding	glycolysis	null	oxoglutarate dehydrogenase (succinyl-transferring) activity, thiamine pyrophosphate binding	glycolysis, metabolic process	mitochondrion
PBANKA_071100	1, 3	25.12	1	2	2	conserved Plasmodium protein, unknown function	1.72	160002	1341	0	null	null	null	null	protein binding	null	null
PBANKA_071120	1, 2, 3	117.48	1	7	12	conserved Plasmodium protein, unknown function	25.56	46588	403	0	null	null	null	null	null	null	null
PBANKA_071190	1, 2, 3	844.86	1	44	218	heat shock protein, putative	65.52	75221	693	0	null	ATP binding	null	null	null	null	cytoplasm, nucleus
PBANKA_071260	1, 2, 3	424.02	1	22	151	14-3-3 protein, putative	67.56	30204	262	0	null	protein domain specific binding	null	null	protein domain specific binding	null	cytoplasm, axoneme part, nucleus
PBANKA_071290	1, 3	25.12	1	2	2	high mobility group protein B2, putative	22.45	11479	98	0	null	DNA binding	null	nucleus	DNA binding, protein binding	null	nucleus
PBANKA_071310	1, 3	68.69	1	3	4	rhoptry neck protein 5, putative	3.58	131889	1148	0	0.98	null	null	null	null	null	null
PBANKA_071390	1, 2, 3	50.24	1	3	5	adenylate kinase 2, putative	13.82	31868	275	0	null	ATP binding, nucleobase-containing compound kinase activity	nucleobase-containing compound metabolic process	null	ATP binding	null	cytoplasm, nucleus
PBANKA_071420	1, 3	50.24	1	2	3	ClpB protein, putative	3.55	119006	1044	0	0.82	ATP binding, nucleoside-triphosphatase activity, protein binding	protein metabolic process	null	ATP binding, nucleoside-triphosphatase activity, nucleotide binding	protein metabolic process	cytoplasm,nucleus, cell surface
PBANKA_071550	1, 2, 3	117.02	1	5	11	phosphoglucomutase-2	24.5	34968	298	1	null	null	null	cytoplasm	null	null	membrane
PBANKA_071660	1, 2, 3	25.12	1	3	3	conserved Plasmodium protein, unknown function	14.51	29439	255	0	null	null	null	null	null	null	cytoplasm, nucleus
PBANKA_071780	1, 3	71.79	1	3	4	60S ribosomal protein L15, putative	14.64	24083	205	0	null	structural constituent of ribosome	translation	intracellular, ribosome	structural constituent of ribosome	translation	intracellular, ribosome
PBANKA_071880	1, 2, 3	96.63	1	7	9	small GTP-binding protein sar1, putative	39.27	21916	191	0	null	GTP binding	intracellular protein transport, small GTPase mediated signal transduction	Maurer's cleft, intracellular	GTP binding	intracellular protein transport, small GTPase mediated signal transduction	intracellular
PBANKA_071910	1, 2, 3	143.59	1	7	20	conserved Plasmodium protein, unknown function	27.05	33510	281	0	0.27	null	null	null	null	null	cell surface
PBANKA_071930	1, 3	50.24	1	3	5	bifunctional dihydrofolate reductase-thymidylate synthase, putative	5.63	68885	587	0	null	dihydrofolate reductase activity, thymidylate synthase activity	dTMP biosynthetic process, glycine biosynthetic process, one-carbon metabolic process, oxidation-reduction process	null	dihydrofolate reductase activity, thymidylate synthase activity	dTMP biosynthetic process, glycine biosynthetic process, nucleotide biosynthetic process, one-carbon metabolic process, oxidation-reduction process	cytoplasm
PBANKA_071970	1, 2, 3	67.08	1	4	6	conserved Plasmodium protein, unknown function	6.76	88623	755	0	null	null	null	null	null	null	nucleus
PBANKA_072170	1, 3	47.09	1	3	3	ran binding protein 1, putative	12.41	32080	266	0	null	null	intracellular transport	null	null	intracellular transport	cytoplasm, nucleus
PBANKA_072230	1, 3	72.47	0	3	7	Plasmodium exported protein, unknown function	9.2	29245	250	1	0.09	null	null	null	null	null	null
PBANKA_072280	3	48.31	0	2	5	Plasmodium exported protein, unknown function	3.65	28761	247	2	0.26	null	null	null	transcription regulator activity	null	null
PBANKA_080150	1, 2, 3	93.09	1	6	10	conserved Plasmodium protein, unknown function	10.74	88719	745	0	null	null	null	integral to membrane	null	null	cytoplasm, nucleus
PBANKA_080340	1, 2, 3	24.23	1	2	4	40S ribosomal protein S29, putative	31.49	6459	54	0	null	structural constituent of ribosome	translation	intracellular, ribosome	structural constituent of ribosome	translation	intracellular, ribosome
PBANKA_080570	1, 2, 3	697.79	1	39	158	heat shock protein 90, putative	57.23	83214	720	0	null	ATP binding, unfolded protein binding	protein folding, response to stress	null	ATP binding, unfolded protein binding	protein folding, response to stress	cytoplasm, nucleus
PBANKA_080760	1, 2, 3	168.43	1	8	19	40S ribosomal protein S11, putative	52.8	18720	161	0	null	structural constituent of ribosome	translation	intracellular, ribosome	structural constituent of ribosome	translation	intracellular, ribosome
PBANKA_081130	1, 2	25.12	1	2	2	Ran-binding protein, putative	1.73	134694	1160	0	null	null	null	null	nuclear export signal receptor activity	null	null
PBANKA_081300	1, 2, 3	166.53	1	8	24	inhibitor of cysteine proteases	28.25	39975	354	0	0.98	null	null	null	null	null	cell surface
PBANKA_081340	3	48.31	1	2	2	conserved Plasmodium protein, unknown function	5.74	53182	453	1	0.99	null	null	null	null	null	membrane
PBANKA_081420	1, 2, 3	144.85	1	8	21	elongation factor 1-beta, putative	37.36	30032	257	0	null	translation elongation factor activity	translational elongation	eukaryotic translation elongation factor 1 complex	translation elongation factor activity	translational elongation	eukaryotic translation elongation factor 1 complex
PBANKA_081640	1, 2, 3	434.17	1	27	65	6-phosphofructokinase, putative	31.11	146768	1299	0	null	6-phosphofructokinase activity, ATP binding, diphosphate-fructose-6-phosphate 1-phosphotransferase activity	glycolysis	6-phosphofructokinase complex	6-phosphofructokinase activity, ATP binding, diphosphate-fructose-6-phosphate 1-phosphotransferase activity	glycolysis	6-phosphofructokinase complex
PBANKA_081770	1, 3	71.79	1	4	5	RNA-binding protein musashi, putative	14.54	40235	344	0	null	nucleic acid binding	null	null	nucleic acid binding	null	cytoplasm, nucleus
PBANKA_081890	1, 2, 3	1005.98	1	54	289	heat shock protein 70, putative	70.2	72148	651	0	1	ATP binding	null	null	null	null	cytoplasm, nucleus
PBANKA_081900	1, 3	75.37	1	3	4	glideosome-associated protein 50, putative secreted acid phosphatase, putative	11.65	44307	395	2	0.8	null	null	null	null	null	cell surface
PBANKA_081990	1, 2, 3	175.86	1	10	23	nucleosome assembly protein	49.82	31689	267	0	null	null	nucleosome assembly	nuclear periphery, nucleus	null	nucleosome assembly	nucleus
PBANKA_082000	1, 3	25.12	1	2	2	DNAJ-like molecular chaperone protein, putative	6.57	44780	381	6	null	heat shock protein binding, unfolded protein binding	protein folding	null	heat shock protein binding	null	membrane
PBANKA_082030	2, 3	72.47	1	3	4	protein disulfide isomerase, putative	6.29	60026	509	1	0.03	null	null	null	null	cell redox homeostasis	plasma membrane
PBANKA_082170	1, 3	72.47	1	4	7	inosine-5'-monophosphate dehydrogenase, putative	10.85	55899	507	0	null	IMP dehydrogenase activity	null	null	IMP dehydrogenase activity, catalytic activity, protein binding	oxidation-reduction process	cytoplasm
PBANKA_082290	1, 2, 3	74.48	1	6	7	conserved Plasmodium protein, unknown function	7.28	93532	797	0	null	null	null	null	protein binding	null	axoneme part
PBANKA_082300	1, 3	96.63	1	5	7	ubiquitin-like protein, putative	5.93	161461	1384	0	null	null	null	null	protein binding	null	nucleus
PBANKA_082310	1, 2, 3	74.3	1	3	6	S-adenosylmethionine synthetase, putative	10.95	45099	402	0	null	ATP binding, methionine adenosyltransferase activity	one-carbon metabolic process	null	ATP binding, methionine adenosyltransferase activity	S-adenosylmethionine biosynthetic process	cytoplasm
PBANKA_082340	1, 2, 3	504.89	1	26	122	phosphoglycerate kinase, putative	69.24	45495	416	0	null	phosphoglycerate kinase activity	glycolysis	cytosol	phosphoglycerate kinase activity	glycolysis	cytoplasm
PBANKA_082470	1, 2, 3	100.49	1	6	23	thioredoxin reductase, putative	13.71	71401	642	0	null	NADP binding, flavin adenine dinucleotide binding, thioredoxin-disulfide reductase activity	cell redox homeostasis, oxidation-reduction process	cytoplasm	NADP binding, flavin adenine dinucleotide binding, oxidoreductase activity, thioredoxin-disulfide reductase activity	cell redox homeostasis, oxidation-reduction process	cytoplasm
PBANKA_082670	1, 2, 3	232.71	1	12	49	conserved Plasmodium protein, unknown function	35.14	25253	222	0	0.95	null	null	null	null	null	cell surface
PBANKA_082890	3	45.18	1	2	2	conserved Plasmodium protein, unknown function	4.55	44435	374	0	null	null	null	null	null	null	null
PBANKA_083020	1, 2, 3	1733.45	1	92	488	rhoptry protein-2, putative	59.16	160026	1354	0	0.94	null	null	null	null	null	null
PBANKA_083100	1, 2, 3	144.95	1	11	19	merozoite surface protein 1	9.33	198672	1791	1	0.97	null	pathogenesis	membrane	null	pathogenesis	membrane
PBANKA_083270	1, 2, 3	48.31	1	2	5	adenylate kinase-like protein 2, putative	8.76	31982	274	0	null	null	null	null	adenylate kinase activity	ADP biosynthetic process
PBANKA_083300	2, 3	47.63	1	3	4	profilin, putative	28.74	19266	174	0	null	actin binding	cytoskeleton organization	actin cytoskeleton	actin binding	cytoskeleton organization	actin cytoskeleton
PBANKA_083310	1, 3	72.47	1	3	6	aspartyl aminopeptidase, putative	8.52	56369	493	0	null	aminopeptidase activity, zinc ion binding	proteolysis	vacuole	aminopeptidase activity, zinc ion binding	proteolysis	cytoplasm
PBANKA_083440	2, 3	120.79	1	5	7	organelle processing peptidase, putative	16.29	54988	479	0	null	catalytic activity, metalloendopeptidase activity, zinc ion binding	proteolysis	null	catalytic activity, metal ion binding, metalloendopeptidase activity, zinc ion binding	proteolysis	mitochondrion
PBANKA_083530	1, 2, 3	144.27	1	6	11	vacuolar ATP synthase subunit e, putative	25.54	27263	235	0	null	proton-transporting ATPase activity, rotational mechanism	ATP synthesis coupled proton transport	proton-transporting two-sector ATPase complex, catalytic domain	null	ATP hydrolysis coupled proton transport	mitochondrion
PBANKA_083560	1, 3	120.79	1	8	11	cAMP-dependent protein kinase catalytic subunit	23.47	40134	341	0	null	ATP binding, protein serine/threonine kinase activity, protein tyrosine kinase activity	protein phosphorylation	null	ATP binding, protein kinase activity, protein serine/threonine kinase activity	protein phosphorylation	cytoplasm
PBANKA_083620	1, 2, 3	50.24	1	2	7	conserved Plasmodium protein, unknown function	4.02	79493	698	0	null	null	null	null	null	null	null
PBANKA_083630	1, 3	70.2	1	3	6	cytoadherence linked asexual protein 9	2.97	161628	1349	2	0.96	null	null	null	null	null	cell surface
PBANKA_083680	1, 2, 3	247.94	1	12	44	erythrocyte membrane associated protein 1	31.82	38264	330	0	0.5	null	null	null	null	null	cell surface
PBANKA_083710	3	48.31	0	2	5	Plasmodium exported protein, unknown function, fragment	4.02	25851	224	1	null	null	null	null	actin binding	null	null
PBANKA_090270	1, 2, 3	50.24	1	3	8	leucine-rich repeat protein	16.45	35970	304	0	null	protein binding	null	null	protein binding	null	cell surface
PBANKA_090360	1, 2, 3	146.08	1	7	15	dynamin-like protein, putative	14.5	93521	814	0	null	GTP binding, GTPase activity	null	null	GTP binding, GTPase activity	null	cytoplasm, axoneme part
PBANKA_090500	3	48.31	1	2	3	40S ribosomal protein S21e, putative	24.4	9191	82	0	null	structural constituent of ribosome	translation	intracellular, ribosome	structural constituent of ribosome	translation	intracellular, ribosome
PBANKA_090580	1	50.24	1	2	2	DnaJ protein, putative	6.47	39616	325	3	0.99	heat shock protein binding	null	null	heat shock protein binding	null	membrane
PBANKA_090640	1, 3	48.31	1	2	3	60S ribosomal protein L35ae, putative	13.99	16484	143	0	null	structural constituent of ribosome	translation	intracellular, ribosome	structural constituent of ribosome	translation	intracellular, ribosome
PBANKA_090650	1, 2, 3	50.24	1	3	5	60S ribosomal protein L28, putative	22.23	14582	126	0	null	structural constituent of ribosome	translation	intracellular, ribosome	structural constituent of ribosome	translation	intracellular, ribosome
PBANKA_090890	1, 3	72.97	1	4	5	vacuolar ATP synthase subunit f, putative	24.04	14660	129	0	null	hydrogen ion transporting ATP synthase activity, rotational mechanism, proton-transporting ATPase activity, rotational mechanism	ATP synthesis coupled proton transport	proton-transporting V-type ATPase, V1 domain	null	ATP hydrolysis coupled proton transport	membrane
PBANKA_091170	1	50.24	1	2	3	subtilisin-like protease 2	2.36	141327	1230	1	0.2	serine-type endopeptidase activity	proteolysis	null	serine-type endopeptidase activity	proteolysis	null
PBANKA_091210	1, 2	75.37	1	3	5	casein kinase 1	7.44	37673	323	0	null	ATP binding, protein serine/threonine kinase activity, protein tyrosine kinase activity	protein phosphorylation	null	ATP binding, protein kinase activity, protein serine/threonine kinase activity	protein phosphorylation	cytoplasm
PBANKA_091230	1, 2, 3	125.61	1	8	12	EBNA2 binding protein P100 homologue, putative	10.37	117855	1013	0	null	hydrolase activity, acting on ester bonds, nucleic acid binding	null	null	nucleic acid binding	null	nucleus
PBANKA_091340	1, 2, 3	481.29	1	25	134	protein phosphatase 2C, putative	48.01	66194	577	0	1	catalytic activity	null	null	catalytic activity	null	cytoplasm
PBANKA_091430	1, 2, 3	265.74	1	12	39	protein disulfide isomerase related protein, putative	29.79	49214	423	0	0.8	null	cell redox homeostasis	null	null	cell redox homeostasis	null
PBANKA_091440	1, 2, 3	474.1	1	26	64	heat shock protein hsp70 homologue, putative	49.48	73167	663	0	null	ATP binding, unfolded protein binding	protein folding	null	ATP binding, unfolded protein binding	protein folding	cytoplasm, nucleus
PBANKA_091500	1, 2, 3	120.79	1	6	17	apical membrane antigen 1	12.24	63751	556	1	0.72	null	pathogenesis	membrane	null	pathogenesis	membrane
PBANKA_091620	1, 2, 3	282.35	1	15	34	TCP-1/cpn60 chaperonin family, putative	35.36	60135	543	0	null	ATP binding, unfolded protein binding	protein folding	null	ATP binding, unfolded protein binding	cellular protein metabolic process, protein folding	cytoplasm
PBANKA_091740	1, 2, 3	75.37	1	3	12	armadillo repeat protein PF16	11.4	57750	509	0	null	binding	ciliary or flagellar motility, flagellar axoneme assembly	null	binding, protein binding	null	axoneme part
PBANKA_091790	1, 2, 3	74.48	1	5	7	26S protease subunit regulatory subunit 6a, putative	17.3	50978	451	0	null	ATP binding, nucleoside-triphosphatase activity	protein catabolic process	cytoplasm, nucleus	ATP binding, hydrolase activity, nucleoside-triphosphatase activity, nucleotide binding	protein catabolic process	cytoplasm
PBANKA_091800	1, 2, 3	75.37	1	4	9	60S ribosomal protein, putative	23.18	34861	315	0	null	structural constituent of ribosome	ribosome biogenesis, translational elongation	intracellular, ribosome	structural constituent of ribosome	ribosome biogenesis, translational elongation	intracellular, ribosome
PBANKA_091810	1, 2, 3	50.24	1	2	6	60S ribosomal protein L38e, putative	30.87	9674	81	0	null	structural constituent of ribosome	translation	intracellular, ribosome	structural constituent of ribosome	translation	intracellular, ribosome
PBANKA_091830	1, 2, 3	96.63	1	5	12	transporter, putative	13.21	57091	500	11	null	null	null	null	null	transmembrane transport	integral to membrane
PBANKA_091910	1, 2, 3	72.47	1	6	11	parasitophorous vacuolar protein 1, putative	21.65	44697	388	0	0.99	null	null	null	null	null	cell surface
PBANKA_091930	2, 3	24.15	1	2	2	spermidine synthase, putative	11.22	36589	321	1	null	catalytic activity	null	null	catalytic activity	null	cytoplasm
PBANKA_092080	1, 2, 3	75.37	1	4	7	CRAL/TRIO domain-containing protein, putative	19.07	35240	299	0	null	null	null	null	null	null	cytoplasm
PBANKA_092090	1, 2, 3	47.16	1	2	4	conserved Plasmodium protein, unknown function	7.93	51472	429	2	0.61	null	cell redox homeostasis	null	null	cell redox homeostasis	null
PBANKA_092130	1, 2, 3	100.49	1	4	19	deoxyuridine 5'-triphosphate nucleotidohydrolase, putative	24.58	19728	175	0	null	hydrolase activity	dUTP metabolic process	null	hydrolase activity	dUTP metabolic process	cytoplasm
PBANKA_092210	1, 2, 3	140.52	1	6	21	40S ribosomal protein S18, putative	42.95	17882	156	0	null	RNA binding, structural constituent of ribosome	translation	intracellular, ribosome	RNA binding, nucleic acid binding, structural constituent of ribosome	translation	intracellular, ribosome
PBANKA_092230	1, 2, 3	72.47	1	5	7	threonine--tRNA ligase, putative	6.3	103665	890	0	null	ATP binding, threonine-tRNA ligase activity	threonyl-tRNA aminoacylation, translation	apicoplast, cytoplasm	ATP binding, aminoacyl-tRNA ligase activity, nucleotide binding, threonine-tRNA ligase activity	tRNA aminoacylation, tRNA aminoacylation for protein translation, threonyl-tRNA aminoacylation, translation	cytoplasm
PBANKA_092360	1, 3	48.31	1	2	3	GrpE protein homolog, mitochondrial, putative	9.48	32887	285	0	null	adenyl-nucleotide exchange factor activity, chaperone binding, protein homodimerization activity	protein folding, protein import into mitochondrial matrix	mitochondrion	adenyl-nucleotide exchange factor activity, chaperone binding, protein homodimerization activity	protein folding	cytoplasm, nucleus
PBANKA_092430	1, 3	70.94	1	4	4	endoplasmic reticulum oxidoreductin, putative	17.42	54481	465	2	0.02	electron carrier activity, flavin adenine dinucleotide binding, oxidoreductase activity, acting on a sulfur group of donors, disulfide as acceptor, protein binding	oxidation-reduction process, protein thiol-disulfide exchange	endoplasmic reticulum membrane	flavin adenine dinucleotide binding	oxidation-reduction process, protein thiol-disulfide exchange	endoplasmic reticulum membrane
PBANKA_092440	1, 2, 3	50.24	1	2	5	splicing factor, putative	28.37	15399	141	0	null	null	null	null	null	null	nucleus
PBANKA_092480	1, 3	72.47	1	3	4	conserved Plasmodium protein, unknown function	3.28	135576	1192	1	0.85	null	null	null	null	null	null
PBANKA_092540	1, 2, 3	335.86	1	18	33	dynein heavy chain, putative	5.03	604557	5176	0	null	ATP binding, ATPase activity, microtubule motor activity	microtubule-based movement	dynein complex	ATP binding, ATPase activity, microtubule motor activity, nucleoside-triphosphatase activity, nucleotide binding	microtubule-based movement	dynein complex
PBANKA_092670	1, 2, 3	247.43	1	12	56	circumsporozoite-related antigen	47.6	17944	166	2	0.98	null	null	null	null	null	cell surface
PBANKA_092770	3	71.46	1	3	3	conserved Plasmodium protein, unknown function	8.26	216567	1889	1	null	null	null	null	null	null	null
PBANKA_092810	1, 2, 3	381.79	1	23	85	phosphoglycerate mutase, putative	75.6	28707	250	0	null	intramolecular transferase activity, phosphotransferases	glycolysis	null	null	glycolysis	cytoplasm
PBANKA_092990	1, 2, 3	162.41	1	8	18	heat shock protein 90, putative	12.35	92218	802	0	null	ATP binding, unfolded protein binding	protein folding, response to stress	null	ATP binding, unfolded protein binding	protein folding, response to stress	cytoplasm, nucleus
PBANKA_093030	1, 2, 3	125.61	1	9	22	GTP-binding nuclear protein, putative	36.45	24887	214	0	null	GTP binding, GTPase activity, protein binding	intracellular protein transport, nucleocytoplasmic transport, small GTPase mediated signal transduction	intracellular	GTP binding, GTPase activity	GTP catabolic process, intracellular protein transport, nucleocytoplasmic transport, protein transport, signal transduction, small GTPase mediated signal transduction	intracellular
PBANKA_093070	1, 3	50.24	1	2	6	conserved Plasmodium protein, unknown function	17.19	15072	128	3	0.94	null	null	null	null	null	membrane
PBANKA_093120	1, 2, 3	675.05	1	42	106	heat shock protein 101, putative	48.3	103202	907	1	0.74	ATP binding, nucleoside-triphosphatase activity, protein binding	protein metabolic process	null	ATP binding, nucleoside-triphosphatase activity, nucleotide binding	protein metabolic process	membrane
PBANKA_093130	1, 2, 3	454.53	1	22	51	dipeptidyl aminopeptidase, putative	48.46	78696	681	1	0.99	cysteine-type peptidase activity	proteolysis	null	cysteine-type peptidase activity	proteolysis	cell surface
PBANKA_093200	1, 3	99.42	1	5	12	rhoptry neck protein 4, putative	13.62	88830	786	0	0.88	null	null	null	null	null	null
PBANKA_093220	1, 2, 3	296.49	1	14	68	peptidyl-prolyl cis-trans isomerase, putative	72.4	21211	192	0	1	peptidyl-prolyl cis-trans isomerase activity	null	null	peptidyl-prolyl cis-trans isomerase activity	protein folding	cell surface
PBANKA_093240	1, 3	75.37	1	5	6	berghepain-2	12.83	54459	468	1	null	cysteine-type peptidase activity	proteolysis	null	cysteine-type peptidase activity	proteolysis	cell surface
PBANKA_093370	1, 2, 3	95.95	1	4	7	mitogen-activated protein kinase 2	12.82	61122	523	0	null	ATP binding, protein serine/threonine kinase activity, protein tyrosine kinase activity	protein phosphorylation	null	ATP binding, protein kinase activity, protein serine/threonine kinase activity	protein phosphorylation	cytoplasm, nucleus
PBANKA_093420	1, 3	96.63	1	4	9	ubiquitin, putative	25.87	41261	375	0	null	null	null	null	protein binding	null	nucleus
PBANKA_093450	1, 2, 3	72.47	1	3	7	protein tyrosine phosphatase, putative	29.42	25543	221	0	null	protein tyrosine/serine/threonine phosphatase activity	protein dephosphorylation	null	phosphatase activity, protein tyrosine/serine/threonine phosphatase activity	dephosphorylation, protein dephosphorylation	cytoplasm, nucleus
PBANKA_093720	3	48.31	2	2	2	asparagine-rich antigen, putative	1.05	148521	1279	0	null	nucleic acid binding	null	null	nucleic acid binding	null	null
PBANKA_093790	1, 2	25.12	1	2	2	pre-mRNA splicing factor, putative	5.15	46603	389	0	null	null	null	null	protein binding	null	null
PBANKA_093830	1, 2, 3	150.74	1	9	27	heat shock protein, putative	22.43	63468	553	1	0.88	heat shock protein binding, unfolded protein binding	cell redox homeostasis, protein folding	null	heat shock protein binding	cell redox homeostasis	cytoplasm, nucleus
PBANKA_093840	1, 2, 3	383.09	1	22	98	endoplasmic reticulum-resident calcium binding protein, putative	61.12	39123	342	0	0.99	calcium ion binding	null	null	calcium ion binding	null	endoplasmic reticulum
PBANKA_093850	1, 2, 3	140.33	1	6	12	succinyl-CoA synthetase alpha subunit, putative	25.23	35529	329	0	null	binding, catalytic activity	metabolic process	null	binding, catalytic activity	metabolic process	mitochondrion
PBANKA_093930	3	46.78	1	2	2	conserved Plasmodium protein, unknown function	2.07	128582	1067	0	null	null	null	null	null	null	axoneme part
PBANKA_093960	2, 3	46.12	1	3	3	polyadenylate-binding protein-interacting protein 1, putative	1.61	368524	3296	0	null	protein binding	RNA metabolic process	null	binding, protein binding	RNA metabolic process	nucleus
PBANKA_094110	2, 3	72.47	1	3	4	conserved Plasmodium protein, unknown function	9.82	31604	275	1	0.89	null	null	null	null	null	null
PBANKA_094130	1, 2, 3	216.74	1	10	29	translocon component PTEX88, putative	17.43	87387	746	0	0.97	null	null	null	null	null	null
PBANKA_094150	1, 2, 3	71.79	1	4	12	40S ribosomal protein S4, putative	16.1	29845	261	0	null	structural constituent of ribosome	translation	intracellular, ribosome	structural constituent of ribosome	translation	intracellular, ribosome
PBANKA_094160	3	46.34	1	2	2	conserved Plasmodium protein, unknown function	2.67	83883	713	2	0.7	null	null	null	null	null	cell surface
PBANKA_094180	1, 2, 3	261.65	1	11	55	histone H2B, putative	58.48	13258	118	0	null	DNA binding	nucleosome assembly	nucleosome, nucleus	DNA binding	nucleosome assembly	nucleosome, nucleus
PBANKA_094190	1, 2, 3	168.43	1	8	42	histone H4, putative	52.43	11456	103	0	null	DNA binding	nucleosome assembly, transcription initiation, DNA-dependent	nucleosome, nucleus	DNA binding	nucleosome assembly	nucleosome, nucleus
PBANKA_094240	2, 3	48.31	1	2	4	conserved Plasmodium protein, unknown function	5.46	67629	587	0	null	null	null	null	protein binding	null	axoneme part
PBANKA_094250	1, 2, 3	260.22	1	13	48	conserved Plasmodium protein, unknown function	31.43	49067	420	0	1	null	null	null	null	cell redox homeostasis	null
PBANKA_094360	1, 3	95	1	4	6	60S acidic ribosomal protein P1, putative	48.74	12898	119	0	null	structural constituent of ribosome	translational elongation	intracellular, ribosome	structural constituent of ribosome	translational elongation	intracellular, ribosome
PBANKA_100020	1, 2, 3	193.26	1	8	29	Pb-fam-1 protein	30.31	34779	297	1	0.76	null	null	null	null	null	cell surface
PBANKA_100030	1, 2, 3	50.24	1	3	6	Plasmodium exported protein, unknown function	8.44	39898	344	3	0.1	null	null	null	null	null	cell surface
PBANKA_100060	1, 2, 3	505.79	1	26	381	erythrocyte membrane antigen 1	39.83	38060	339	0	0.69	null	null	null	null	null	cell surface
PBANKA_100260	2, 3	48.31	1	2	4	6-cysteine protein (P41)	9.05	44985	398	0	0.89	null	null	null	null	null	cell surface
PBANKA_100330	1, 2, 3	75.37	1	4	10	conserved Plasmodium membrane protein, unknown function	15.93	38117	314	4	null	null	null	null	null	null	integral to membrane
PBANKA_100380	1, 2, 3	289.9	1	14	48	vacuolar ATP synthase subunit b, putative	42.11	55830	494	0	null	hydrogen ion transporting ATP synthase activity, rotational mechanism, proton-transporting ATPase activity, rotational mechanism	ATP synthesis coupled proton transport	proton-transporting V-type ATPase, V1 domain, proton-transporting two-sector ATPase complex	ATP binding	ATP hydrolysis coupled proton transport, ATP metabolic process, proton transport	proton-transporting two-sector ATPase complex
PBANKA_100850	1, 2, 3	455.56	1	22	57	translocon component PTEX150	32.54	101947	919	0	0.64	null	null	null	null	null	membrane
PBANKA_100880	1, 2, 3	450.64	1	21	55	glucose-6-phosphate isomerase, putative	41.13	68076	586	0	null	glucose-6-phosphate isomerase activity	gluconeogenesis, glycolysis	null	glucose-6-phosphate isomerase activity	gluconeogenesis, glycolysis	cytoplasm
PBANKA_101000	1, 2, 3	119.26	1	5	12	mitochondrial acidic protein MAM33, putative	39.69	28907	252	0	null	null	null	mitochondrial matrix	null	null	mitochondrial matrix
PBANKA_101050	1, 2, 3	240.05	1	11	18	Hsp70/Hsp90 organizing protein, putative	24.87	65645	559	0	null	null	null	cytosol	protein binding	null	cytoplasm,nucleus, cell surface
PBANKA_101080	1, 2, 3	75.37	1	4	9	CCR4-associated factor 16, putative	13.23	29682	257	0	null	ATP binding, ATPase activity	null	null	ATP binding, ATPase activity, nucleoside-triphosphatase activity, nucleotide binding	null	membrane
PBANKA_101140	1, 3	96.63	1	4	7	DNA topoisomerase II, putative	3.88	168619	1472	0	null	ATP binding, DNA topoisomerase (ATP-hydrolyzing) activity	DNA topological change	chromosome	ATP binding, DNA binding, DNA topoisomerase (ATP-hydrolyzing) activity	DNA topological change	chromosome
PBANKA_101280	1, 2, 3	142.32	1	8	21	conserved Plasmodium protein, unknown function	37.38	33299	289	0	null	null	null	null	voltage-gated anion channel activity	anion transport, regulation of anion transport, transmembrane transport	mitochondrial outer membrane
PBANKA_101320	1, 2, 3	47.63	1	2	4	ATP-specific succinyl-CoA synthetase beta subunit, putative	7.43	51536	458	0	null	catalytic activity	metabolic process	null	succinate-CoA ligase (ADP-forming) activity	succinyl-CoA metabolic process	null
PBANKA_101670	1, 2, 3	192.54	1	10	23	conserved Plasmodium protein, unknown function	32.98	32728	279	0	null	protein binding	null	null	protein binding	null	cytoplasm, nucleus
PBANKA_101790	1, 3	50.24	1	2	4	phosphoenolpyruvate carboxylase	3.13	130166	1120	0	null	phosphoenolpyruvate carboxylase activity	tricarboxylic acid cycle	null	catalytic activity, phosphoenolpyruvate carboxylase activity	carbon fixation, tricarboxylic acid cycle	cytoplasm
PBANKA_101830	1, 3	115.4	1	6	8	dynein-associated protein, putative	15.88	69654	592	0	null	null	null	null	protein binding	null	axoneme part
PBANKA_101950	1, 2, 3	90.1	1	5	11	60S ribosomal protein L5, putative	24.58	33883	293	0	null	5S rRNA binding, structural constituent of ribosome	translation	intracellular, ribosome	structural constituent of ribosome	translation	intracellular, ribosome
PBANKA_101970	2, 3	24.15	1	2	2	conserved Plasmodium protein, unknown function	3.66	136891	1176	0	null	null	null	null	null	null	cytoplasm, nucleus
PBANKA_102200	3	72.47	1	3	3	40S ribosomal protein S25, putative	21.91	11796	105	0	null	null	null	null	null	null	endoplasmic reticulum
PBANKA_102280	1, 2	50.24	1	3	3	glycine--tRNA ligase, putative	5.42	95042	812	0	0.77	ATP binding, glycine-tRNA ligase activity	glycyl-tRNA aminoacylation, translation	apicoplast, cytoplasm	ATP binding, aminoacyl-tRNA ligase activity, glycine-tRNA ligase activity, nucleotide binding	glycyl-tRNA aminoacylation, tRNA aminoacylation for protein translation, translation	cytoplasm
PBANKA_102340	1, 2, 3	75.37	1	3	7	glutathione reductase, putative	9.86	56515	497	0	null	flavin adenine dinucleotide binding, oxidoreductase activity	cell redox homeostasis	cytoplasm	flavin adenine dinucleotide binding, oxidoreductase activity	cell redox homeostasis, oxidation-reduction process	cytoplasm
PBANKA_102350	3	47.63	1	2	2	conserved Plasmodium protein, unknown function	5.32	55078	470	0	null	null	null	null	null	null	nucleus
PBANKA_102390	1, 2, 3	72.47	1	3	8	glutathione s-transferase, putative	19.52	24039	205	0	null	null	null	null	protein binding	null	cytoplasm
PBANKA_102620	1, 3	25.12	2	2	2	NADP-specific glutamate dehydrogenase, putative	4.26	52980	470	0	null	binding, oxidoreductase activity, acting on the CH-NH2 group of donors, NAD or NADP as acceptor	cellular amino acid metabolic process, oxidation-reduction process	cytosol	oxidoreductase activity	cellular amino acid metabolic process, oxidation-reduction process	cytoplasm
PBANKA_102660	1, 2, 3	138.02	1	8	12	GTP-binding protein, putative	10.85	106844	913	2	null	GTP binding	cell cycle	null	null	null	membrane
PBANKA_102830	1, 3	50.24	1	3	9	serine/threonine protein phosphatase, putative	14.48	34964	304	0	null	hydrolase activity	null	null	hydrolase activity	null	cytoplasm
PBANKA_102840	1, 2, 3	123.22	1	5	13	60S ribosomal protein L10, putative	22.84	25247	219	0	null	structural constituent of ribosome	translation	intracellular, ribosome	structural constituent of ribosome	translation	intracellular, ribosome
PBANKA_102940	1, 2, 3	117.75	1	6	11	conserved Plasmodium protein, unknown function	17.55	40225	342	0	null	null	null	null	null	null	nucleus
PBANKA_102960	1, 2, 3	121.84	1	6	10	conserved Plasmodium protein, unknown function	15.16	44481	376	0	null	null	null	null	null	null	nucleus
PBANKA_103010	1, 2, 3	166.48	1	8	16	actin II	27.93	42656	376	0	null	protein binding	null	cytoplasm	null	null	axoneme part
PBANKA_103030	1, 2, 3	25.12	1	3	4	nuclear transport factor 2, putative	24	14447	125	0	null	null	transport	intracellular	null	transport	intracellular
PBANKA_103060	1, 2, 3	275.47	1	15	61	p1/s1 nuclease, putative	49.4	38777	328	0	0.99	hydrolase activity, acting on ester bonds	null	null	endonuclease activity, nucleic acid binding	DNA catabolic process	membrane
PBANKA_103190	1, 2, 3	93.42	1	4	7	eukaryotic translation initiation factor 2 gamma subunit, putative	14.84	51263	465	0	null	GTP binding, GTPase activity	null	null	GTP binding, GTPase activity	null	endoplasmic reticulum
PBANKA_103210	1, 2, 3	240.9	1	14	42	rhoptry-associated protein 1, putative	25.83	70688	604	0	0.74	null	null	null	null	null	cell surface
PBANKA_103230	1, 2, 3	50.24	1	3	5	cytidine triphosphate synthetase, putative	5.16	85873	756	0	null	CTP synthase activity	pyrimidine nucleotide biosynthetic process	null	CTP synthase activity	pyrimidine nucleotide biosynthetic process	cytoplasm
PBANKA_103270	3	48.31	1	2	2	RNA binding protein Bruno, putative	4.34	58892	507	0	null	RNA binding, protein binding	null	null	nucleic acid binding, protein binding	null	nucleus
PBANKA_103370	1, 2, 3	72.47	1	4	5	conserved Plasmodium protein, unknown function	14.99	35902	307	0	null	null	null	null	null	null	cytoplasm, nucleus
PBANKA_103390	1, 2, 3	46.4	1	5	8	40S ribosomal protein S8e, putative	29.82	24993	218	0	null	null	null	intracellular	structural constituent of ribosome	translation	intracellular, ribosome
PBANKA_103440	1, 2, 3	289.9	1	14	86	plasmepsin IV	28.45	50483	450	1	null	aspartic-type endopeptidase activity	proteolysis	null	aspartic-type endopeptidase activity	proteolysis	cell surface
PBANKA_103520	1, 2, 3	528	1	24	53	LCCL domain-containing protein (CCp3)	22.17	148203	1304	0	0.91	scavenger receptor activity	null	membrane	protein binding, scavenger receptor activity	null	membrane
PBANKA_103570	1, 2, 3	46.12	1	4	5	conserved Plasmodium protein, unknown function	3.13	169875	1440	0	null	null	null	null	protein binding	null	axoneme part
PBANKA_103660	1, 2, 3	100.49	1	5	18	ribonucleotide reductase small subunit, putative	22.35	40486	349	0	null	ribonucleoside-diphosphate reductase activity, transition metal ion binding	deoxyribonucleoside diphosphate metabolic process	null	oxidoreductase activity, ribonucleoside-diphosphate reductase activity, transition metal ion binding	deoxyribonucleoside diphosphate metabolic process, oxidation-reduction process	cytoplasm
PBANKA_103730	1, 2, 3	140.5	1	8	12	conserved Plasmodium protein, unknown function	35.96	34085	292	0	0.92	null	null	null	null	null	null
PBANKA_103790	1, 3	45.18	1	2	3	conserved Plasmodium protein, unknown function	19.36	18110	155	0	null	null	null	null	null	null	cytoplasm
PBANKA_103800	1	45.25	1	2	3	cytochrome c, putative	22.42	13025	116	0	null	electron carrier activity, heme binding, iron ion binding	null	null	electron carrier activity, heme binding, iron ion binding	null	mitochondrion
PBANKA_103970	1, 3	48.31	1	3	4	conserved Plasmodium protein, unknown function	21.93	21620	187	1	null	null	null	null	null	null	membrane
PBANKA_104030	3	48.31	0	2	5	Plasmodium exported protein, unknown function	3.79	28322	238	1	0.06	null	null	null	null	null	null
PBANKA_110050	3	48.31	0	2	5	Plasmodium exported protein, unknown function	3.79	28172	238	1	0.01	null	null	null	null	null	null
PBANKA_110070	1, 2, 3	96.63	5	4	12	Pb-fam-1 protein	10.48	34524	296	0	0.64	null	null	null	null	null	null
PBANKA_110075	1, 3	46.29	0	2	4	Pb-fam-1 protein	9.97	30347	261	0	null	null	null	null	null	null	cytoplasm
PBANKA_110120	1, 2, 3	25.12	1	2	3	Plasmodium exported protein, unknown function	5.82	42256	361	2	0.03	null	null	null	null	null	cell surface
PBANKA_110130	1, 2, 3	289.9	1	13	36	conserved rodent malaria protein, unknown function	48.44	95017	797	1	null	null	null	null	null	null	nucleus
PBANKA_110140	1, 2, 3	335.08	1	18	54	rhoptry-associated protein 2/3	50.78	45697	388	0	1	null	null	null	null	null	cell surface
PBANKA_110220	1, 2, 3	322.32	1	16	91	merozoite surface protein 8	45.48	46738	409	1	1	null	null	null	null	null	plasma membrane
PBANKA_110340	2, 3	24.15	1	2	2	60S ribosomal protein L31, putative	17.65	13983	119	0	null	structural constituent of ribosome	translation	intracellular, ribosome	structural constituent of ribosome	translation	intracellular, ribosome
PBANKA_110420	1, 3	122.53	1	5	8	3-methyl-2-oxobutanoate dehydrogenase (lipoamide), putative	18.02	41612	372	0	null	catalytic activity	metabolic process	null	catalytic activity	metabolic process	mitochondrion
PBANKA_110530	2, 3	72.47	1	3	5	conserved Plasmodium protein, unknown function	7.48	55058	455	4	0.96	null	null	null	null	null	cell surface
PBANKA_110670	1, 2, 3	144.95	1	8	25	60S ribosomal protein L4, putative	24.58	46133	411	0	null	structural constituent of ribosome	translation	intracellular, ribosome	structural constituent of ribosome	translation	ribosome
PBANKA_110800	1, 2, 3	92.6	1	6	10	transcription factor IIb, putative	25.65	45618	390	0	null	null	null	null	null	null	nucleus
PBANKA_110960	1, 3	45.37	1	2	3	conserved Plasmodium protein, unknown function	2.96	80177	676	0	null	null	null	null	null	null	nucleus
PBANKA_111230	1, 2, 3	191.73	1	8	15	Rab1b, putative	39.5	22906	200	0	null	GTP binding, GTPase activity, protein binding	intracellular protein transport, nucleocytoplasmic transport, small GTPase mediated signal transduction	intracellular	GTP binding, GTPase activity	GTP catabolic process, intracellular protein transport, nucleocytoplasmic transport, protein transport, signal transduction, small GTPase mediated signal transduction	intracellular
PBANKA_111270	1, 3	75.37	1	3	8	conserved Plasmodium protein, unknown function	18.66	30586	268	0	0.71	null	null	null	null	null	cell surface
PBANKA_111300	1, 2, 3	251.23	1	15	48	purine nucleotide phosphorylase, putative	63.53	27008	244	0	null	catalytic activity	nucleoside metabolic process	null	catalytic activity	nucleoside metabolic process	cytoplasm
PBANKA_111340	1, 2, 3	865.14	1	43	194	secreted ookinete protein, putative	58.53	85116	721	0	0.76	null	null	null	null	null	cell surface
PBANKA_111350	1, 3	95.1	1	4	6	Rab1a, putative	11.17	23689	206	0	null	GTP binding, GTPase activity, protein binding	intracellular protein transport, nucleocytoplasmic transport, small GTPase mediated signal transduction	intracellular	GTP binding, GTPase activity	GTP catabolic process, intracellular protein transport, nucleocytoplasmic transport, protein transport, signal transduction, small GTPase mediated signal transduction	intracellular
PBANKA_111520	1, 2	25.12	1	2	2	conserved Plasmodium protein, unknown function	2.64	132838	1138	0	null	null	null	null	null	null	nucleus
PBANKA_111540	1, 3	50.24	1	3	7	BolA-like protein, putative	40.48	9714	84	0	null	null	null	null	null	null	nucleus
PBANKA_111630	1, 2, 3	25.12	1	2	4	malate:quinone oxidoreductase, putative	7.31	59226	520	0	null	oxidoreductase activity	null	null	malate dehydrogenase (quinone) activity	oxidation-reduction process, tricarboxylic acid cycle	membrane
PBANKA_111650	1, 3	50.24	1	2	3	mitochondrial import receptor subunit tom40, putative	9.4	45718	394	0	null	voltage-gated anion channel activity	anion transport	mitochondrial outer membrane	voltage-gated anion channel activity	anion transport, regulation of anion transport, transmembrane transport	mitochondrial outer membrane
PBANKA_111680	1, 3	148.34	1	8	11	conserved Plasmodium protein, unknown function	19.65	53340	448	0	null	null	null	null	null	null	axoneme part
PBANKA_111700	1, 2, 3	141.91	1	6	69	histone H2A, putative	57.15	14222	133	0	null	DNA binding	nucleosome assembly	nucleosome, nucleus	DNA binding	nucleosome assembly	nucleosome, nucleus
PBANKA_111710	1, 2, 3	46.44	1	2	15	histone H3, putative	28.68	15441	136	0	null	DNA binding	nucleosome assembly	nucleosome, nucleus	DNA binding	nucleosome assembly	nucleosome
PBANKA_111770	1, 2, 3	75.37	1	3	7	malate dehydrogenase, putative	11.83	34314	313	0	null	binding, oxidoreductase activity, acting on the CH-OH group of donors, NAD or NADP as acceptor	glycolysis	null	catalytic activity, oxidoreductase activity	carbohydrate metabolic process, cellular carbohydrate metabolic process, oxidation-reduction process	mitochondrion
PBANKA_111860	1, 2, 3	196.25	1	9	26	cell division cycle protein 48 homologue, putative	15.47	90840	815	0	null	ATP binding, nucleoside-triphosphatase activity	null	null	ATP binding, binding, hydrolase activity, nucleoside-triphosphatase activity, nucleotide binding	null	cytoplasm
PBANKA_112150	1, 3	72.47	1	3	7	conserved Plasmodium protein, unknown function	31.25	11519	96	1	null	ubiquinol-cytochrome-c reductase activity	mitochondrial electron transport, ubiquinol to cytochrome c	mitochondrial envelope	ubiquinol-cytochrome-c reductase activity	null	mitochondrial envelope
PBANKA_112170	1, 3	72.47	1	4	5	leucine--tRNA ligase, putative	5.85	146882	1249	0	null	ATP binding, aminoacyl-tRNA ligase activity	tRNA aminoacylation for protein translation, translation	cytoplasm	ATP binding, aminoacyl-tRNA ligase activity, nucleotide binding	tRNA aminoacylation for protein translation, translation	cytoplasm
PBANKA_112290	1, 2, 3	337.53	1	17	75	hexokinase, putative	40.69	55460	494	0	null	ATP binding, phosphotransferase activity, alcohol group as acceptor	carbohydrate metabolic process	null	ATP binding	carbohydrate metabolic process	cytoplasm
PBANKA_112530	1, 2, 3	72.47	1	5	6	conserved Plasmodium protein, unknown function	7.73	106858	906	0	null	null	null	null	null	null	axoneme part
PBANKA_112560	1, 2, 3	502.42	1	22	161	pyruvate kinase, putative	64.78	55548	511	0	null	magnesium ion binding, potassium ion binding, pyruvate kinase activity	glycolysis	null	catalytic activity, magnesium ion binding, potassium ion binding, pyruvate kinase activity	glycolysis	cytoplasm
PBANKA_112620	1, 2, 3	120.79	1	6	13	4-methyl-5(B-hydroxyethyl)-thiazol monophosphate biosynthesis enzyme, putative	43.39	20707	189	0	null	null	null	null	null	null	cytoplasm
PBANKA_112700	1, 2, 3	48.31	1	2	11	choline/ethanolaminephosphotransferase	4.88	44522	390	10	null	phosphotransferase activity, for other substituted phosphate groups	phospholipid biosynthetic process	endoplasmic reticulum, membrane	null	phospholipid biosynthetic process	membrane
PBANKA_112780	1, 3	144.95	1	7	12	DnaJ protein, putative	24.81	44230	379	0	0.45	heat shock protein binding, unfolded protein binding	protein folding	null	heat shock protein binding, unfolded protein binding	protein folding	cytoplasm, nucleus
PBANKA_112960	1, 2, 3	47.63	1	4	5	conserved Plasmodium protein, unknown function	12.02	46667	383	0	null	null	null	null	null	null	nucleus
PBANKA_113050	1, 3	50.24	1	2	6	proteasome subunit, putative	14.11	27181	241	0	null	threonine-type endopeptidase activity	ubiquitin-dependent protein catabolic process	proteasome core complex	endopeptidase activity, threonine-type endopeptidase activity	proteolysis involved in cellular protein catabolic process, ubiquitin-dependent protein catabolic process	proteasome core complex
PBANKA_113260	1, 3	25.12	1	2	2	ubiquitin conjugating enzyme, putative	10.4	22789	202	0	null	small conjugating protein ligase activity	post-translational protein modification, regulation of protein metabolic process	null	acid-amino acid ligase activity, protein binding	null	cytoplasm
PBANKA_113330	1, 2, 3	983.01	1	48	401	elongation factor 1 alpha	79.01	48959	443	0	null	GTP binding, GTPase activity, translation elongation factor activity	translational elongation	cytoplasm	GTP binding, GTPase activity, translation elongation factor activity	translational elongation	cytoplasm
PBANKA_113410	1, 2, 3	314.06	1	16	49	TCP-1/cpn60 chaperonin, putative	42.35	57939	529	0	null	ATP binding, unfolded protein binding	protein folding	null	ATP binding, unfolded protein binding	cellular protein metabolic process, protein folding	cytoplasm
PBANKA_113500	1, 2, 3	65.41	1	3	12	conserved Plasmodium protein, unknown function	18.96	18365	153	3	0.12	null	null	null	null	null	plasma membrane
PBANKA_113510	1, 2, 3	100.49	1	5	15	40S ribosomal protein S13, putative	27.82	17258	151	0	null	structural constituent of ribosome	translation	intracellular, ribosome	structural constituent of ribosome	translation	intracellular, ribosome
PBANKA_113700	1, 2, 3	323.79	1	20	40	bergheilysin	26.38	133535	1149	0	null	catalytic activity, metalloendopeptidase activity, zinc ion binding	proteolysis	apicoplast, food vacuole	catalytic activity, metal ion binding, metalloendopeptidase activity, metallopeptidase activity, zinc ion binding	proteolysis	cytoplasm
PBANKA_113780	1, 2, 3	526.71	1	32	72	conserved Plasmodium protein, unknown function	19.81	291413	2605	0	null	binding	null	null	binding, protein binding	null	membrane
PBANKA_113790	1, 2, 3	166.07	1	8	23	proliferating cell nuclear antigen, putative	38.33	30675	274	0	null	DNA binding, DNA polymerase processivity factor activity	regulation of DNA replication	PCNA complex	DNA binding, DNA polymerase processivity factor activity	regulation of DNA replication	PCNA complex
PBANKA_113990	1, 2, 3	71.57	1	3	12	conserved Plasmodium protein, unknown function	13.97	21257	179	3	0	null	null	null	null	null	endoplasmic reticulum
PBANKA_114170	1, 2, 3	150.74	2	6	23	60S ribosomal protein L40/UBI, putative	55.47	14617	128	0	null	structural constituent of ribosome	translation	intracellular, ribosome	protein binding, structural constituent of ribosome	translation	ribosome
PBANKA_114240	1, 2, 3	169.1	1	10	32	nucleoside diphosphate kinase b, putative	69.8	17124	149	0	null	ATP binding, nucleoside diphosphate kinase activity	CTP biosynthetic process, GTP biosynthetic process, UTP biosynthetic process	null	ATP binding, nucleoside diphosphate kinase activity	CTP biosynthetic process, GTP biosynthetic process, UTP biosynthetic process, nucleoside diphosphate phosphorylation	cytoplasm
PBANKA_114280	3	69.26	1	3	3	conserved Plasmodium protein, unknown function	6	73035	634	0	null	null	null	null	null	null	nucleus
PBANKA_114580	1, 2, 3	238.14	1	11	120	conserved rodent malaria protein, unknown function	34.08	20369	179	1	null	null	null	null	null	null	nucleus
PBANKA_114590	1, 2, 3	357.34	1	16	66	conserved rodent malaria protein, unknown function	55.04	31760	278	1	null	null	null	null	null	null	nucleus
PBANKA_114600	1, 3	117.84	2	8	10	conserved rodent malaria protein, unknown function	17.76	77581	642	0	null	null	null	null	null	null	cell surface
PBANKA_114610	1, 3	45.37	0	3	4	conserved rodent malaria protein, unknown function	15.03	24356	193	0	null	null	null	null	null	null	null
PBANKA_114660	3	48.31	0	2	5	Plasmodium exported protein, unknown function	3.65	28248	247	2	0.26	null	null	null	null	null	null
PBANKA_120005	1, 3	46.29	2	2	4	Pb-fam-1 protein	25	11928	104	0	null	null	null	null	null	null	null
PBANKA_120020	3	48.31	0	2	5	Plasmodium exported protein, unknown function	3.65	28396	247	2	0.26	null	null	null	null	null	null
PBANKA_120060	1, 2, 3	426.24	1	21	38	Plasmodium exported protein, unknown function	46.02	251053	2206	1	0.01	null	null	null	null	null	cell surface
PBANKA_120190	2, 3	48.31	1	2	3	40S ribosomal protein S20e, putative	23.73	13513	118	0	null	structural constituent of ribosome	translation	intracellular, ribosome, small ribosomal subunit	structural constituent of ribosome	translation	intracellular, ribosome, small ribosomal subunit
PBANKA_120240	1, 2, 3	50.24	1	3	7	60S ribosomal protein L13, putative	17.83	23768	202	0	null	structural constituent of ribosome	translation	intracellular, large ribosomal subunit, ribosome	structural constituent of ribosome	translation	large ribosomal subunit, ribosome
PBANKA_120440	1, 2, 3	72.47	1	3	9	DNA/RNA-binding protein Alba 3, putative	49.54	11991	107	0	null	DNA binding, RNA binding	null	nucleus	nucleic acid binding	null	nucleus
PBANKA_120500	1, 3	69.85	1	3	5	RNA-binding protein, putative	12.45	27844	233	0	null	nucleic acid binding	null	null	nucleic acid binding	null	nucleus
PBANKA_120660	1, 3	50.24	1	2	4	26S proteasome regulatory subunit 4, putative	4.48	49710	447	0	null	ATP binding, nucleoside-triphosphatase activity	protein catabolic process	cytoplasm, nucleus	ATP binding, hydrolase activity, nucleoside-triphosphatase activity, nucleotide binding	protein catabolic process	cytoplasm
PBANKA_120690	1, 2, 3	1008.36	1	51	656	tubulin beta chain, putative	79.56	49791	445	0	null	GTP binding, GTPase activity, structural molecule activity	microtubule-based movement, protein polymerization	microtubule, protein complex	GTP binding, GTPase activity	GTP catabolic process, protein polymerization	protein complex
PBANKA_120720	1, 2, 3	118.02	1	7	11	adenylate kinase, putative	44.22	27400	242	0	null	ATP binding, adenylate kinase activity	nucleobase-containing compound metabolic process	null	ATP binding, adenylate kinase activity, nucleotide kinase activity	nucleotide phosphorylation	PBANKA_142930
PBANKA_120870	1, 2, 3	24.15	1	2	3	succinate dehydrogenase subunit 4, putative	11.12	13677	117	2	null	null	null	null	null	null	null
PBANKA_120940	1, 2, 3	95.95	1	5	13	inner membrane complex protein, putative	39.17	16418	143	0	null	null	null	null	null	null	null
PBANKA_120990	1, 2, 3	100.49	1	4	17	conserved Plasmodium protein, unknown function	14.86	19888	175	4	null	null	null	null	null	null	membrane
PBANKA_121020	1, 2, 3	237.95	1	11	20	QF122 antigen, putative	11.96	111203	970	0	null	RNA binding	null	null	RNA binding	null	nucleus
PBANKA_121070	1, 3	64.67	1	3	5	ubiquinol-cytochrome c reductase complex subunit, putative	34.38	22887	192	0	null	ubiquinol-cytochrome-c reductase activity	mitochondrial electron transport, ubiquinol to cytochrome c	null	ubiquinol-cytochrome-c reductase activity	null	mitochondrial membrane
PBANKA_121080	1, 2, 3	240.9	1	11	65	hypoxanthine-guanine phosphoribosyltransferase, putative	57.58	26526	231	0	null	hypoxanthine phosphoribosyltransferase activity	purine ribonucleoside salvage	cytoplasm	hypoxanthine phosphoribosyltransferase activity	nucleoside metabolic process, purine ribonucleoside salvage	cytoplasm
PBANKA_121090	1, 2, 3	100.49	1	6	8	phosphoglucomutase, putative	21.42	68161	593	0	null	intramolecular transferase activity, phosphotransferases	carbohydrate metabolic process	null	null	carbohydrate metabolic process	cytoplasm
PBANKA_121100	3	142.4	1	6	7	GMP synthetase, putative	13.06	62691	544	0	null	ATP binding, GMP synthase (glutamine-hydrolyzing) activity	GMP biosynthetic process, glutamine metabolic process	null	ATP binding, GMP synthase (glutamine-hydrolyzing) activity	GMP biosynthetic process, purine nucleotide biosynthetic process	cytoplasm
PBANKA_121130	1, 3	50.24	1	2	3	autophagy-related protein 18, putative	8.43	43535	380	0	null	null	null	null	protein binding	null	cytoplasm
PBANKA_121170	1, 2, 3	99.61	1	5	8	conserved Plasmodium protein, unknown function	12.19	70673	599	1	0.9	null	null	null	null	null	membrane
PBANKA_121260	1, 3	25.12	1	2	2	male gamete fusion factor HAP2	3.99	95825	828	2	null	null	null	null	null	null	plasma membrane
PBANKA_121310	1, 3	43.01	1	2	3	prohibitin, putative	7.07	32052	283	0	null	null	null	membrane	null	protein folding	null
PBANKA_121360	1, 3	48.31	1	2	4	cysteine--tRNA ligase, putative	4.05	78379	668	0	0.89	ATP binding, cysteine-tRNA ligase activity	cysteinyl-tRNA aminoacylation, translation	cytoplasm	ATP binding, aminoacyl-tRNA ligase activity, cysteine-tRNA ligase activity, nucleotide binding	cysteinyl-tRNA aminoacylation, tRNA aminoacylation for protein translation, translation	cytoplasm
PBANKA_121400	1, 2, 3	324.21	1	22	93	heat shock protein 60, putative	49.4	62247	579	0	null	ATP binding, protein binding	cellular protein metabolic process	null	ATP binding	cellular protein metabolic process, protein refolding	cytoplasm
PBANKA_121420	2, 3	48.31	1	3	5	ribonucleotide reductase small subunit, putative	9.86	40134	335	0	null	ribonucleoside-diphosphate reductase activity, transition metal ion binding	deoxyribonucleoside diphosphate metabolic process	null	oxidoreductase activity, ribonucleoside-diphosphate reductase activity, transition metal ion binding	deoxyribonucleoside diphosphate metabolic process, oxidation-reduction process	cytoplasm
PBANKA_121430	1, 2, 3	789.43	1	38	457	enolase, putative	76.01	49027	446	0	null	phosphopyruvate hydratase activity	glycolysis	phosphopyruvate hydratase complex	magnesium ion binding, phosphopyruvate hydratase activity	glycolysis	phosphopyruvate hydratase complex
PBANKA_121470	1, 2, 3	24.15	1	2	3	conserved Plasmodium protein, unknown function	3.75	112042	961	0	null	null	null	null	null	null	null
PBANKA_121560	1, 2, 3	192.58	1	8	14	40S ribosomal protein S3A, putative	33.21	29985	262	0	null	structural constituent of ribosome	translation	intracellular, ribosome	structural constituent of ribosome	translation	intracellular, ribosome
PBANKA_121650	1, 2, 3	150.74	1	8	26	peptidyl-prolyl cis-trans isomerase, putative	62.36	18819	170	0	null	peptidyl-prolyl cis-trans isomerase activity	null	null	peptidyl-prolyl cis-trans isomerase activity	protein folding	cytoplasm
PBANKA_121760	1, 2, 3	93.59	1	4	22	histone H2A variant, putative	29.75	16494	158	0	null	DNA binding	nucleosome assembly	nucleosome, nucleus	DNA binding	nucleosome assembly	nucleosome, nucleus
PBANKA_121770	1, 3	144.95	1	7	12	ATP-dependent RNA Helicase	18.94	49376	433	0	null	ATP binding, ATP-dependent helicase activity, helicase activity, nucleic acid binding	null	null	ATP binding, ATP-dependent helicase activity, helicase activity, nucleic acid binding	null	cytoplasm, nucleus
PBANKA_121780	1, 3	71.75	1	4	5	signal peptidase complex subunit 2, putative	22.96	21884	183	2	null	null	null	null	peptidase activity	signal peptide processing	integral to membrane, signal peptidase complex
PBANKA_121820	1, 2, 3	145.95	1	11	24	T-complex protein 1 epsilon subunit, putative	25.8	59184	535	0	null	ATP binding, unfolded protein binding	protein folding	null	ATP binding, unfolded protein binding	cellular protein metabolic process, protein folding	cytoplasm
PBANKA_121890	1, 2, 3	48.86	1	3	11	elongation factor 1 (EF-1), putative	26.12	17659	157	0	null	translation elongation factor activity	translational elongation	eukaryotic translation elongation factor 1 complex	translation elongation factor activity	translational elongation	eukaryotic translation elongation factor 1 complex
PBANKA_121930	1, 2, 3	385.85	1	20	53	heat shock protein 110, putative	30.15	94899	836	0	null	ATP binding	null	null	null	null	cytoplasm, nucleus
PBANKA_122020	1, 2, 3	620.31	1	30	147	lysophospholipase, putative	57.09	78115	699	0	null	null	null	null	null	null	cytoplasm, nucleus
PBANKA_122030	1, 2, 3	100.49	1	5	7	lysophospholipase, putative	19.1	43395	377	0	null	null	null	null	null	null	cytoplasm
PBANKA_122160	1, 2, 3	48.31	2	3	5	cell division cycle ATPase, putative	2.41	128986	1122	0	null	ATP binding, nucleoside-triphosphatase activity	null	null	ATP binding, binding, nucleoside-triphosphatase activity, nucleotide binding	null	null
PBANKA_122280	1, 2, 3	95.1	1	5	8	tyrosine--tRNA ligase, putative	13.71	43348	372	0	null	ATP binding, tyrosine-tRNA ligase activity	translation, tyrosyl-tRNA aminoacylation	cytoplasm	ATP binding, aminoacyl-tRNA ligase activity, nucleotide binding	tRNA aminoacylation for protein translation, translation	cytoplasm
PBANKA_122310	1, 3	72.47	1	3	6	proteasome subunit alpha, putative	15.39	29619	260	0	null	threonine-type endopeptidase activity	ubiquitin-dependent protein catabolic process	proteasome core complex	endopeptidase activity, threonine-type endopeptidase activity	proteolysis involved in cellular protein catabolic process, ubiquitin-dependent protein catabolic process	proteasome core complex
PBANKA_122330	1, 3	71.75	1	4	10	GTPase, Rab18, putative	28.86	23127	201	0	null	GTP binding, GTPase activity, protein binding	intracellular protein transport, nucleocytoplasmic transport, small GTPase mediated signal transduction	intracellular	GTP binding, GTPase activity	GTP catabolic process, intracellular protein transport, nucleocytoplasmic transport, protein transport, signal transduction, small GTPase mediated signal transduction	intracellular
PBANKA_122380	1, 2, 3	332.43	1	16	49	vacuolar proton-translocating ATPase subunit A, putative	22.46	111081	953	6	null	hydrogen ion transmembrane transporter activity	ATP synthesis coupled proton transport	proton-transporting two-sector ATPase complex, proton-transporting domain	hydrogen ion transmembrane transporter activity	ATP hydrolysis coupled proton transport	plasma membrane
PBANKA_122420	1, 2, 3	362.37	1	21	73	DnaJ protein, putative	30.03	92773	816	0	null	heat shock protein binding, unfolded protein binding	protein folding	null	heat shock protein binding	null	cytoplasm, nucleus
PBANKA_122440	1, 3	50.24	1	3	3	ferlin like protein, putative	3.78	188827	1641	1	null	null	null	null	protein binding	null	plasma membrane
PBANKA_122650	3	44.02	1	2	2	proteasome beta-subunit, putative	10.55	29773	256	0	null	threonine-type endopeptidase activity	proteolysis involved in cellular protein catabolic process	proteasome core complex	threonine-type endopeptidase activity	proteolysis involved in cellular protein catabolic process	proteasome core complex
PBANKA_122800	3	47.63	1	2	3	1-cys peroxiredoxin, putative	16.37	25395	220	0	null	antioxidant activity, oxidoreductase activity	cell redox homeostasis	null	antioxidant activity, oxidoreductase activity, peroxiredoxin activity	cell redox homeostasis	null
PBANKA_122840	1, 3	75.37	1	6	6	mannose-6-phosphate isomerase, putative	8.73	95520	814	0	null	mannose-6-phosphate isomerase activity, zinc ion binding	carbohydrate metabolic process	null	mannose-6-phosphate isomerase activity, zinc ion binding	carbohydrate metabolic process	cytoplasm, nucleus
PBANKA_122900	1, 2, 3	649.07	1	32	104	Plasmodium exported protein, unknown function	33.79	126296	1095	1	null	null	null	null	null	null	axoneme part
PBANKA_122920	1, 3	50.24	1	2	4	60S ribosomal protein L19, putative	13.89	21596	180	0	null	structural constituent of ribosome	translation	intracellular, ribosome	structural constituent of ribosome	translation	intracellular, ribosome
PBANKA_123100	2, 3	46.12	1	2	3	40S ribosomal protein S14, putative	18.55	16075	151	0	null	structural constituent of ribosome	translation	intracellular, ribosome	structural constituent of ribosome	translation	intracellular, ribosome
PBANKA_123170	1, 2, 3	144.27	1	7	16	60S ribosomal protein L8, putative	25.39	27891	260	0	null	structural constituent of ribosome	translation	intracellular, ribosome	structural constituent of ribosome	translation	intracellular, ribosome
PBANKA_123180	1, 3	48.31	1	2	3	60S ribosomal protein L12, putative	10.31	18214	165	0	null	structural constituent of ribosome	translation	intracellular, ribosome	structural constituent of ribosome	translation	ribosome
PBANKA_123210	1, 3	71.74	1	3	6	pre-mRNA-splicing factor, putative	9.85	36273	315	0	null	nucleic acid binding	null	null	nucleic acid binding	null	nucleus
PBANKA_123400	1, 2, 3	120.11	1	5	27	vacuolar ATP synthetase, putative	29.7	16902	165	4	null	hydrogen ion transmembrane transporter activity	ATP synthesis coupled proton transport	proton-transporting V-type ATPase, V0 domain	hydrogen ion transmembrane transporter activity	ATP hydrolysis coupled proton transport	plasma membrane
PBANKA_123420	1, 2, 3	48.31	1	2	5	40S ribosomal protein S24, putative	12.04	15272	133	0	null	structural constituent of ribosome	translation	intracellular, ribosome	structural constituent of ribosome	translation	intracellular, ribosome
PBANKA_123450	1, 2	25.12	1	2	2	conserved Plasmodium protein, unknown function	9.95	22502	191	0	null	null	null	null	null	null	null
PBANKA_123480	1, 3	45.95	1	3	3	40S ribosomal protein S9, putative	20.11	22146	189	0	null	rRNA binding, structural constituent of ribosome	translation	intracellular, small ribosomal subunit	RNA binding, rRNA binding, structural constituent of ribosome	translation	intracellular, small ribosomal subunit
PBANKA_123560	1, 2, 3	251.23	1	13	40	adenosylhomocysteinase, putative	41.55	53676	479	0	null	adenosylhomocysteinase activity, binding	one-carbon metabolic process	null	adenosylhomocysteinase activity	one-carbon metabolic process	cytoplasm
PBANKA_123780	1, 2, 3	409.16	1	23	48	multidrug resistance protein, putative	23.26	160940	1419	11	null	ATP binding, ATPase activity, coupled to transmembrane movement of substances	transport	integral to membrane	ATP binding, ATPase activity, nucleoside-triphosphatase activity, nucleotide binding	transmembrane transport, transport	integral to membrane
PBANKA_123790	1, 2, 3	172.78	1	9	17	mitochondrial processing peptidase alpha subunit, putative	20.79	61264	534	0	null	catalytic activity, metalloendopeptidase activity, zinc ion binding	proteolysis	null	catalytic activity, metal ion binding, metalloendopeptidase activity, zinc ion binding	proteolysis	mitochondrion
PBANKA_123820	1, 2, 3	144.95	1	7	19	DnaJ protein, putative	13.51	61498	533	2	null	heat shock protein binding, unfolded protein binding	protein folding	null	heat shock protein binding	null	membrane
PBANKA_123880	1, 2, 3	175.86	1	12	19	karyopherin beta, putative	13.59	127826	1126	0	null	binding	null	null	binding, protein binding	null	cytoplasm, nucleus
PBANKA_123990	1, 2, 3	550.97	1	26	93	acyl-CoA synthetase, putative	37.84	76844	674	0	null	catalytic activity	metabolic process	null	catalytic activity	metabolic process	mitochondrion
PBANKA_124230	1, 2, 3	141.64	1	6	19	58 kDa phosphoprotein Hsc70-interacting protein	18.68	47688	423	0	null	null	null	null	protein binding	null	cytoplasm, nucleus
PBANKA_124300	1, 3	72.47	1	3	7	cell cycle regulator with zn-finger domain, putative	7.04	47128	398	4	null	zinc ion binding	null	null	zinc ion binding	null	membrane
PBANKA_124360	1, 3	43.6	1	3	3	conserved Plasmodium protein, unknown function	4.13	80415	703	2	0.27	null	null	null	null	null	cell surface
PBANKA_124590	1, 2, 3	125.61	1	5	15	Plasmodium exported protein, unknown function	11.27	51028	444	1	0.03	null	null	null	null	null	cell surface
PBANKA_124600	3	48.31	0	2	5	Plasmodium exported protein, unknown function	3.92	26714	230	1	0.7	null	null	null	null	null	null
PBANKA_124660	3	48.31	0	2	5	Plasmodium exported protein, unknown function	3.6	28966	250	2	0.22	null	null	null	transcription regulator activity	null	null
PBANKA_124710	1, 2, 3	48.31	1	3	5	Plasmodium exported protein, unknown function	10.21	28458	245	2	null	null	null	null	null	null	cell surface
PBANKA_130030	1, 2, 3	96.63	4	5	12	Pb-fam-1 protein, fragment	27.44	26147	226	0	null	null	null	null	null	null	cytoplasm, nucleus
PBANKA_130070	1, 2, 3	481.48	1	23	50	LCCL domain-containing protein (CCp1)	20.75	183696	1615	0	0.97	receptor binding	cell adhesion, signal transduction	null	receptor binding	cell adhesion, signal transduction	cytoplasm
PBANKA_130130	1, 2, 3	125.61	1	6	22	trailer hitch homolog, putative	34.72	39069	337	0	null	null	null	null	null	null	cytoplasm, nucleus
PBANKA_130280	1, 2, 3	265.74	1	13	49	thioredoxin peroxidase 1	57.44	21654	195	0	null	antioxidant activity, oxidoreductase activity	cell redox homeostasis	null	antioxidant activity, oxidoreductase activity, peroxiredoxin activity	cell redox homeostasis	cytoplasm
PBANKA_130330	1, 2, 3	74.48	1	5	11	ubiquinol-cytochrome c reductase, iron-sulfur subunit, putative	27.46	41084	357	0	null	2 iron, 2 sulfur cluster binding, electron carrier activity, ubiquinol-cytochrome-c reductase activity	oxidation-reduction process	membrane	oxidoreductase activity, ubiquinol-cytochrome-c reductase activity	oxidation-reduction process	mitochondrial membrane
PBANKA_130370	1, 2, 3	100.49	1	5	15	vesicle-associated membrane protein, putative	24.79	26902	234	0	null	structural molecule activity	null	null	structural molecule activity	null	membrane
PBANKA_130380	1, 2, 3	407.55	1	20	102	triose-phosphate isomerase, putative	72.59	27843	248	0	null	triose-phosphate isomerase activity	metabolic process	null	triose-phosphate isomerase activity	metabolic process	cytoplasm
PBANKA_130450	3	45.91	1	2	2	conserved Plasmodium protein, unknown function	6.08	55308	461	0	null	null	null	null	null	null	null
PBANKA_130500	1, 3	44.71	1	2	3	conserved Plasmodium protein, unknown function	21.31	26520	230	0	null	null	null	null	null	null	nucleus
PBANKA_130510	1, 3	46.34	1	2	3	60S ribosomal protein L10a, putative	14.75	24820	217	0	null	RNA binding	RNA processing	null	RNA binding, structural constituent of ribosome	translation	large ribosomal subunit
PBANKA_130530	1, 2, 3	25.12	1	2	3	FACT complex subunit SSRP1, putative	4.26	57129	493	0	null	DNA binding	null	nucleus	DNA binding	null	nucleus
PBANKA_130620	1, 3	48.31	1	2	4	tRNA binding protein, putative	6.7	46174	403	0	null	tRNA binding	null	null	tRNA binding	null	cytoplasm
PBANKA_130780	2, 3	24.15	1	2	2	heat shock protein 90, putative	2.85	101677	880	1	0.73	ATP binding, unfolded protein binding	protein folding, response to stress	null	ATP binding, unfolded protein binding	protein folding, response to stress	cytoplasm, nucleus
PBANKA_130810	1, 2	50.24	1	2	3	calmodulin-like protein	9.67	24947	207	0	null	null	null	null	null	null	cytoplasm
PBANKA_130820	1, 2, 3	72.42	1	3	11	apicoplast 1-acyl-sn-glycerol-3-phosphate acyltransferase, putative	20.14	33819	293	2	0	transferase activity, transferring acyl groups	metabolic process	null	transferase activity, transferring acyl groups	metabolic process	membrane
PBANKA_130860	1, 2, 3	885.65	1	47	597	fructose-bisphosphate aldolase 2	81.85	39852	369	0	null	fructose-bisphosphate aldolase activity	glycolysis	null	fructose-bisphosphate aldolase activity	glycolysis	cytoplasm
PBANKA_130950	1, 3	48.31	1	3	3	conserved Plasmodium protein, unknown function	13.2	41313	341	0	null	null	null	null	null	null	nucleus
PBANKA_130990	1, 3	47.63	1	2	3	leucine aminopeptidase, putative	3.15	72094	635	0	null	aminopeptidase activity, manganese ion binding, metalloexopeptidase activity	protein metabolic process, proteolysis	cytoplasm, intracellular	aminopeptidase activity	proteolysis	intracellular
PBANKA_131040	1, 2, 3	75.37	1	3	14	centrin, putative	36.31	19369	168	0	null	calcium ion binding	null	null	calcium ion binding	null	cytoplasm, nucleus
PBANKA_131080	1, 2, 3	96.63	1	7	13	40S ribosomal protein S2, putative	32.11	29939	271	0	null	RNA binding, structural constituent of ribosome	translation	intracellular, ribosome, small ribosomal subunit	RNA binding, structural constituent of ribosome	translation	intracellular, ribosome, small ribosomal subunit
PBANKA_131270	1, 2, 3	480.28	1	23	127	gamete egress and sporozoite traversal protein	38.16	28797	249	0	0.99	null	null	microneme, osmiophilic body	null	null	null
PBANKA_131480	1, 2, 3	479.42	1	25	69	elongation factor 2, putative	43.15	93376	832	0	null	GTP binding, GTPase activity	null	null	GTP binding, GTPase activity	null	endoplasmic reticulum
PBANKA_131570	1, 2, 3	100.49	1	8	17	rhoptry neck protein 2	4.43	236560	2081	1	0.58	null	null	null	null	null	null
PBANKA_131740	1, 2, 3	67.08	1	4	14	co-chaperone p23, putative	33.73	28116	255	0	null	null	null	null	null	null	cytoplasm
PBANKA_131750	1, 2, 3	48.31	1	2	5	glucose-6-phosphate dehydrogenase-6- phosphogluconolactonase	2.22	109708	950	0	null	binding, glucose-6-phosphate dehydrogenase activity	glucose metabolic process, oxidation-reduction process	null	NADP binding	glucose metabolic process	cytoplasm
PBANKA_131810	1, 2, 3	309.63	1	15	43	aminopeptidase P, putative	27.07	89895	776	0	0.84	hydrolase activity	cellular process	null	hydrolase activity	cellular process	null
PBANKA_131840	1, 2, 3	222.27	1	10	25	6-phosphogluconate dehydrogenase, decarboxylating, putative	27.55	53358	472	0	null	NADP binding, phosphogluconate dehydrogenase (decarboxylating) activity	oxidation-reduction process, pentose-phosphate shunt	null	NADP binding, oxidoreductase activity, phosphogluconate dehydrogenase (decarboxylating) activity	oxidation-reduction process, pentose-phosphate shunt	cytoplasm, nucleus
PBANKA_131890	1, 2, 3	25.12	1	2	3	methyltransferase, putative	11.22	23771	205	0	null	methyltransferase activity	metabolic process	null	methyltransferase activity	metabolic process	cytoplasm
PBANKA_131920	1	49.18	1	2	2	gamma-adaptin, putative	3.57	121514	1067	0	null	protein binding, protein transporter activity	intracellular protein transport, vesicle-mediated transport	Golgi apparatus, Golgi apparatus part, clathrin adaptor complex, membrane coat	binding, protein transporter activity	intracellular protein transport, protein transport, vesicle-mediated transport	Golgi apparatus, Golgi apparatus part, clathrin adaptor complex, membrane coat
PBANKA_132010	1, 3	48.31	1	3	3	conserved Plasmodium protein, unknown function	4.57	93353	789	0	null	null	null	null	null	null	nucleus
PBANKA_132050	1, 2, 3	92.98	1	5	13	V-type H(+)-translocating pyrophosphatase, putative	8.94	76118	716	15	null	hydrogen-translocating pyrophosphatase activity, inorganic diphosphatase activity	proton transport	membrane	hydrogen-translocating pyrophosphatase activity, inorganic diphosphatase activity	proton transport	membrane
PBANKA_132070	1, 2, 3	95.95	1	5	6	signal peptide peptidase, putative	10.71	47334	411	8	null	aspartic-type endopeptidase activity	null	integral to membrane	aspartic-type endopeptidase activity	null	integral to membrane
PBANKA_132090	1, 2, 3	72.47	1	4	11	thioredoxin, putative	62.5	11638	104	0	null	electron carrier activity, protein disulfide oxidoreductase activity	cell redox homeostasis, glycerol ether metabolic process	null	electron carrier activity, protein disulfide oxidoreductase activity	cell redox homeostasis, glycerol ether metabolic process	cytoplasm
PBANKA_132300	1, 3	50.24	1	2	4	conserved Plasmodium protein, unknown function	11.21	39700	339	1	null	null	null	null	null	null	null
PBANKA_132570	1, 3	48.31	1	2	4	thioredoxin-like protein	23.15	14383	121	0	null	null	cell redox homeostasis	null	null	cell redox homeostasis	cytoplasm
PBANKA_132600	1, 2, 3	48.31	1	3	7	conserved Plasmodium protein, unknown function	3.09	153360	1297	3	1	GTP binding, GTPase activity	null	null	GTP binding, GTPase activity	null	axoneme part
PBANKA_132620	1, 2, 3	165.86	1	7	15	conserved Plasmodium protein, unknown function	16.32	60452	515	8	null	null	null	null	null	null	membrane
PBANKA_132630	1, 3	72.47	1	3	4	cytochrome c1 precursor, putative	8.89	46056	394	1	null	electron carrier activity, heme binding, iron ion binding	null	null	electron carrier activity, heme binding, iron ion binding	null	mitochondrion
PBANKA_132640	1, 2, 3	1081.73	1	53	548	glyceraldehyde-3-phosphate dehydrogenase, putative	89.62	36582	337	0	null	NAD binding, glyceraldehyde-3-phosphate dehydrogenase (NAD+) (phosphorylating) activity	glucose metabolic process	null	NAD binding	glucose metabolic process, oxidation-reduction process	cytoplasm
PBANKA_132730	1, 2, 3	118.43	2	7	17	conserved Plasmodium protein, unknown function	20.94	34334	301	0	0.89	null	null	null	null	null	cytoplasm, cell surface
PBANKA_132810	1, 2, 3	241.58	1	14	29	ATP synthase (C/AC39) subunit, putative	37.44	44575	382	0	null	hydrogen ion transmembrane transporter activity	ATP synthesis coupled proton transport	proton-transporting V-type ATPase, V0 domain	hydrogen ion transmembrane transporter activity	ATP hydrolysis coupled proton transport	membrane
PBANKA_132900	1, 3	125.61	1	5	6	conserved Plasmodium protein, unknown function	13.28	58104	497	2	null	null	null	null	null	null	null
PBANKA_132920	1, 2	49.26	1	3	3	dynein beta chain, putative	0.75	766304	6471	0	null	microtubule motor activity	microtubule-based movement	dynein complex	microtubule motor activity	microtubule-based movement	dynein complex
PBANKA_132930	1, 2, 3	96.63	1	4	13	40S ribosomal protein S3, putative	27.48	24736	222	0	null	RNA binding, structural constituent of ribosome	translation	intracellular, ribosome, small ribosomal subunit	RNA binding, structural constituent of ribosome	translation	intracellular, ribosome, small ribosomal subunit
PBANKA_133000	1, 2, 3	95.68	1	6	10	conserved Plasmodium protein, unknwon function	26.01	31942	273	0	null	null	null	null	null	null	cytoplasm, nucleus
PBANKA_133160	1	47.85	1	2	2	leucine-rich repeat protein	7.7	29119	247	0	null	protein binding	null	null	protein binding	null	cytoplasm, axoneme part
PBANKA_133190	1, 2, 3	332.21	1	17	66	eukaryotic initiation factor 4a, putative helicase 45, putative	59.8	45370	398	0	null	ATP binding, ATP-dependent helicase activity, helicase activity, nucleic acid binding	null	null	ATP binding, ATP-dependent helicase activity, helicase activity, nucleic acid binding	null	nucleus
PBANKA_133430	1, 2, 3	264.73	1	14	74	exported protein 2, putative	46.1	31522	269	0	0.67	null	null	null	null	null	cell surface
PBANKA_133440	1, 2, 3	72.47	1	4	6	inorganic anion antiporter, putative	8.82	75728	669	11	null	transporter activity	transport	integral to membrane	transporter activity	transmembrane transport, transport	integral to membrane
PBANKA_133830	1, 3	70.6	1	3	4	60S ribosomal protein L6, putative	17.37	21647	190	0	null	rRNA binding, structural constituent of ribosome	translation	ribosome	rRNA binding, structural constituent of ribosome	translation	ribosome
PBANKA_133840	1, 2, 3	96.63	1	4	17	vacuolar ATP synthase subunit g, putative	37.2	14050	121	0	null	hydrolase activity, acting on acid anhydrides, catalyzing transmembrane movement of substances	proton transport	vacuolar proton-transporting V-type ATPase complex	null	proton transport	vacuolar proton-transporting V-type ATPase complex
PBANKA_134010	1, 2, 3	499.94	1	24	239	L-lactate dehydrogenase	74.06	34425	316	1	0.87	binding, oxidoreductase activity, acting on the CH-OH group of donors, NAD or NADP as acceptor	glycolysis	null	catalytic activity, oxidoreductase activity	carbohydrate metabolic process, cellular carbohydrate metabolic process, oxidation-reduction process	cytoplasm
PBANKA_134030	1, 2, 3	48.31	1	2	7	phosphoribosylpyrophosphate synthetase, putative	6.75	48216	430	0	null	magnesium ion binding, ribose phosphate diphosphokinase activity	nucleoside metabolic process, nucleotide biosynthetic process	null	magnesium ion binding, ribose phosphate diphosphokinase activity	nucleoside metabolic process, nucleotide biosynthetic process	cytoplasm
PBANKA_134040	1, 2, 3	409.26	1	26	144	oxidoreductase, putative	67.07	36958	334	0	null	binding, oxidoreductase activity, acting on the CH-OH group of donors, NAD or NADP as acceptor	glycolysis	null	catalytic activity, oxidoreductase activity	carbohydrate metabolic process, cellular carbohydrate metabolic process, oxidation-reduction process	cytoplasm
PBANKA_134620	2, 3	47.63	1	2	4	signal peptidase 21 kDa subunit, putative	8.7	21096	184	3	null	peptidase activity	proteolysis, signal peptide processing	endoplasmic reticulum, membrane	peptidase activity	signal peptide processing	membrane
PBANKA_134660	1, 2, 3	46.78	1	4	6	glutamine--tRNA ligase, putative	5.05	100880	852	0	null	ATP binding, glutamine-tRNA ligase activity	glutaminyl-tRNA aminoacylation, translation	cytoplasm	ATP binding, aminoacyl-tRNA ligase activity, glutamine-tRNA ligase activity, nucleotide binding	glutaminyl-tRNA aminoacylation, tRNA aminoacylation, tRNA aminoacylation for protein translation, translation	cytoplasm
PBANKA_134670	1, 2, 3	49.36	1	4	5	60S ribosomal protein L23, putative	38.13	14975	139	0	null	structural constituent of ribosome	translation	intracellular, ribosome	structural constituent of ribosome	translation	ribosome
PBANKA_134780	1, 2, 3	50.24	1	2	5	20 kDa chaperonin, putative	10	29381	260	0	0.96	ATP binding	protein folding	null	null	protein folding	cytoplasm
PBANKA_134920	1, 2, 3	95.7	1	7	11	MSP7-like protein	26.41	32692	284	0	0.96	null	null	null	null	null	cell surface
PBANKA_135190	1, 3	49.36	1	4	4	60S ribosomal protein L6-2, putative	22.52	26743	231	0	null	structural constituent of ribosome	translation	intracellular, ribosome	structural constituent of ribosome	translation	intracellular, ribosome
PBANKA_135200	1, 2, 3	189.98	1	12	32	elongation factor 1-gamma, putative	33.75	46786	403	0	null	translation elongation factor activity	translational elongation	eukaryotic translation elongation factor 1 complex	protein binding, translation elongation factor activity	translational elongation	eukaryotic translation elongation factor 1 complex
PBANKA_135410	1, 3	48.31	1	2	4	Rab GTPase 11b	9.22	25820	228	0	null	GTP binding, GTPase activity, protein binding	intracellular protein transport, nucleocytoplasmic transport, small GTPase mediated signal transduction	intracellular	GTP binding, GTPase activity	GTP catabolic process, intracellular protein transport, nucleocytoplasmic transport, protein transport, signal transduction, small GTPase mediated signal transduction	intracellular
PBANKA_135440	1, 2, 3	46.12	1	3	5	60S ribosomal protein L18, putative	16.85	21701	184	0	null	structural constituent of ribosome	translation	intracellular, ribosome	structural constituent of ribosome	translation	ribosome
PBANKA_135500	1, 2, 3	50.24	1	4	6	vacuolar ATP synthase subunit d, putative	13.66	27977	249	0	null	proton-transporting ATPase activity, rotational mechanism	ATP synthesis coupled proton transport	proton-transporting two-sector ATPase complex, catalytic domain	null	ATP hydrolysis coupled proton transport	membrane
PBANKA_135510	1, 2, 3	93.19	1	7	7	40S ribosomal protein S6, putative	22.91	35470	310	0	null	structural constituent of ribosome	translation	intracellular, ribosome	structural constituent of ribosome	translation	intracellular, ribosome
PBANKA_135520	1, 3	50.24	1	2	5	aconitate hydratase, putative	5.48	102866	914	0	null	4 iron, 4 sulfur cluster binding	metabolic process	null	null	metabolic process	mitochondrion
PBANKA_135720	1, 2, 3	448.12	1	28	84	heat shock protein 110, putative	33.92	106161	917	0	0.69	ATP binding	null	null	null	null	cytoplasm, nucleus
PBANKA_135800	1, 2, 3	73.98	1	4	7	thioredoxin, putative	27.39	18418	157	0	0.99	null	cell redox homeostasis	null	null	cell redox homeostasis	cell surface
PBANKA_135860	1, 2, 3	50.24	1	4	7	isocitrate dehydrogenase (NADP), mitochondrial precursor, putative	10.67	53741	469	0	null	NAD binding, isocitrate dehydrogenase (NADP+) activity, magnesium ion binding	isocitrate metabolic process, oxidation-reduction process	null	isocitrate dehydrogenase (NADP+) activity	isocitrate metabolic process, oxidation-reduction process	cyotplasm, mitochondiron
PBANKA_135880	1, 3	24.05	1	2	2	conserved Plasmodium protein, unknown function	11.58	25738	216	0	null	null	null	null	null	null	axoneme part
PBANKA_135900	1, 3	72.47	1	4	7	sec61 alpha subunit, putative	11.23	52299	472	10	null	P-P-bond-hydrolysis-driven protein transmembrane transporter activity	protein transport	membrane	P-P-bond-hydrolysis-driven protein transmembrane transporter activity	protein transport	membrane
PBANKA_135920	1, 2, 3	46.12	1	2	4	DNA/RNA-binding protein Alba 2, putative	16.34	23565	202	0	null	DNA binding, RNA binding	null	cytoplasm, nucleus	nucleic acid binding	null	nucleus
PBANKA_135960	1, 2, 3	286.47	1	13	55	6-cysteine protein (Pb48/45)	36.49	52907	455	2	0.01	null	null	null	null	null	cell surface
PBANKA_135970	1, 2, 3	519.26	1	28	159	6-cysteine protein (Pb47)	59.63	48929	431	2	0.1	null	null	null	null	null	plasma membrane
PBANKA_136030	1, 2, 3	174.98	1	10	18	DNA/RNA-binding protein Alba 4, putative	31.29	42166	374	0	null	DNA binding, RNA binding	null	cytoplasm, nucleus	null	null	cytoplasm, nucleus
PBANKA_136150	1, 2, 3	122.33	1	7	11	conserved Plasmodium protein, unknown function	10.66	85054	723	0	null	null	null	null	protein binding	null	cytoplasm
PBANKA_136160	1, 2, 3	404.62	1	22	53	E1-E2 ATPase, putative	12.58	200313	1680	12	null	ATP binding, ATPase activity, coupled to transmembrane movement of ions, phosphorylative mechanism	ATP biosynthetic process	membrane	metal ion binding, nucleotide binding	null	plasma membrane
PBANKA_136200	1, 2, 3	74.48	1	4	5	glutamate--tRNA ligase, putative	8.72	94134	803	0	null	ATP binding, glutamate-tRNA ligase activity	glutamyl-tRNA aminoacylation, translation	cytoplasm	ATP binding, aminoacyl-tRNA ligase activity, glutamate-tRNA ligase activity, nucleotide binding	glutamyl-tRNA aminoacylation, tRNA aminoacylation, tRNA aminoacylation for protein translation, translation	cytoplasm
PBANKA_136290	1, 2, 3	120.79	1	7	11	lysine--tRNA ligase, putative	13.15	67153	578	0	null	ATP binding, lysine-tRNA ligase activity, nucleic acid binding	lysyl-tRNA aminoacylation, translation	cytoplasm	ATP binding, aminoacyl-tRNA ligase activity, lysine-tRNA ligase activity, nucleic acid binding, nucleotide binding	lysyl-tRNA aminoacylation, tRNA aminoacylation for protein translation, translation	cytoplasm
PBANKA_136420	3	46.34	1	2	2	60S ribosomal protein L17, putative	8.09	22854	198	0	null	structural constituent of ribosome	translation	intracellular, large ribosomal subunit, ribosome	structural constituent of ribosome	translation	intracellular, large ribosomal subunit, ribosome
PBANKA_136430	1, 3	25.12	1	2	2	glycerol kinase, putative	6.59	56557	501	0	null	glycerol kinase activity	carbohydrate metabolic process, glycerol-3-phosphate metabolic process	null	glycerol kinase activity	carbohydrate metabolic process, glycerol-3-phosphate metabolic process	null
PBANKA_136450	1, 3	50.24	1	3	4	conserved Plasmodium protein, unknown function	17.32	20815	179	0	0.51	null	null	null	null	null	cell surface
PBANKA_136520	1, 2, 3	99.42	1	5	15	thioredoxin-related protein, putative	18.45	23633	206	1	1	null	cell redox homeostasis	null	null	cell redox homeostasis	plasma membrane
PBANKA_136550	1, 2, 3	337.53	1	16	103	intra-erythrocytic P. berghei-induced structures protein 1	45.88	37407	327	1	null	null	null	membrane, symbiont-containing vacuole membrane	null	null	cell surface
PBANKA_140010	1, 3	25.12	3	2	2	BIR protein	8.62	37777	325	1	null	null	null	null	null	null	null
PBANKA_140040	1, 2, 3	72.47	20	6	11	Plasmodium exported protein, unknown function	19	30495	258	1	0.15	null	null	null	null	null	cell surface
PBANKA_140060	1, 2, 3	1178.31	1	65	324	cytoadherence linked asexual protein, putative	47.69	152167	1296	1	0.94	null	null	null	null	null	cell surface
PBANKA_140070	1, 2, 3	113.3	1	5	13	conserved rodent malaria protein, unknown function	24.28	20033	173	3	null	null	null	null	null	null	membrane
PBANKA_140130	1, 2, 3	69.93	1	4	9	40S ribosomal protein S7, putative	21.65	22482	194	0	null	structural constituent of ribosome	translation	intracellular, ribosome	structural constituent of ribosome	translation	intracellular, ribosome
PBANKA_140260	1, 3	25.12	1	2	2	DNA ligase I, putative	2.57	102704	898	0	0.77	ATP binding, DNA binding, DNA ligase (ATP) activity	DNA recombination, DNA repair, DNA replication	null	ATP binding, DNA binding, DNA ligase (ATP) activity	DNA recombination, DNA repair, DNA replication	nucleus
PBANKA_140490	2, 3	70.26	1	3	4	26S proteasome regulatory subunit, putative	9.93	44722	393	0	null	ATP binding, nucleoside-triphosphatase activity	protein catabolic process	cytoplasm, nucleus	ATP binding, hydrolase activity, nucleoside-triphosphatase activity, nucleotide binding	protein catabolic process	cytoplasm
PBANKA_140500	1, 2, 3	48.31	1	2	4	conserved Plasmodium protein, unknown function	2.15	149773	1257	0	null	null	null	null	null	null	nucleus
PBANKA_140760	1	50.24	1	2	3	60S ribosomal protein L24, putative	5.53	18951	163	0	null	structural constituent of ribosome	translation	intracellular, ribosome	structural constituent of ribosome	translation	ribosome
PBANKA_140960	1, 2, 3	494.16	1	23	43	conserved Plasmodium protein, unknown function	43.39	59505	484	0	null	null	null	null	null	null	nucleus
PBANKA_140980	1, 3	25.12	1	2	2	ATP synthase subunit gamma, mitochondrial, putative	6.65	35817	316	0	null	hydrogen ion transporting ATP synthase activity, rotational mechanism, proton-transporting ATPase activity, rotational mechanism	ATP synthesis coupled proton transport	mitochondrion, proton-transporting ATP synthase complex, catalytic core F(1)	null	ATP synthesis coupled proton transport	mitochondrial membrane
PBANKA_141000	1, 2, 3	25.12	1	2	3	26S proteasome regulatory subunit 7, putative	5.96	46818	420	0	null	ATP binding, nucleoside-triphosphatase activity	protein catabolic process	cytoplasm, nucleus	ATP binding, hydrolase activity, nucleoside-triphosphatase activity, nucleotide binding	protein catabolic process	cytoplasm
PBANKA_141030	1, 2, 3	739.41	1	38	111	M1-family aminopeptidase, putative	40.04	123354	1064	0	0.8	metallopeptidase activity, zinc ion binding	proteolysis	null	metallopeptidase activity, zinc ion binding	null	cell surface
PBANKA_141040	1, 2, 3	265.74	1	14	33	vacuolar ATP synthase subunit a, putative	35.19	68352	611	0	null	hydrogen ion transporting ATP synthase activity, rotational mechanism, proton-transporting ATPase activity, rotational mechanism	ATP synthesis coupled proton transport	proton-transporting V-type ATPase, V1 domain, proton-transporting two-sector ATPase complex	ATP binding	ATP hydrolysis coupled proton transport, ATP metabolic process, proton transport	proton-transporting two-sector ATPase complex
PBANKA_141110	1, 3	50.24	1	3	3	branched-chain alpha keto-acid dehydrogenase, putative	13.23	49860	431	0	null	oxidoreductase activity, acting on the aldehyde or oxo group of donors, disulfide as acceptor	metabolic process	null	null	metabolic process	mitochondrion
PBANKA_141130	3	48.31	1	2	2	eukaryotic translation initation factor 4 gamma, putative	3.46	118029	1013	0	null	protein binding	RNA metabolic process	null	binding, protein binding	RNA metabolic process	null
PBANKA_141730	1, 2, 3	120.07	1	5	12	DnaJ/SEC63 protein, putative	10.32	77765	669	3	null	heat shock protein binding, unfolded protein binding	protein folding	null	heat shock protein binding	null	membrane
PBANKA_141830	1, 2, 3	73.1	1	3	5	rhoptry protein 2, putative	3.31	148544	1272	0	0.96	null	null	null	null	null	null
PBANKA_141890	1, 2, 3	167.88	1	8	21	Rab GTPase 11a	47.23	24755	216	0	null	GTP binding, GTPase activity, protein binding	intracellular protein transport, nucleocytoplasmic transport, small GTPase mediated signal transduction	intracellular	GTP binding, GTPase activity	GTP catabolic process, intracellular protein transport, nucleocytoplasmic transport, protein transport, signal transduction, small GTPase mediated signal transduction	intracellular
PBANKA_141910	1, 3	72.47	1	4	5	dihydrolipamide succinyltransferase component of 2-oxoglutarate dehydrogenase, putative	13.48	47832	423	0	null	dihydrolipoyllysine-residue succinyltransferase activity	tricarboxylic acid cycle	oxoglutarate dehydrogenase complex	dihydrolipoyllysine-residue succinyltransferase activity, transferase activity, transferring acyl groups	metabolic process, tricarboxylic acid cycle	oxoglutarate dehydrogenase complex
PBANKA_142030	1, 3	72.47	1	3	6	conserved Plasmodium protein, unknown function	15.87	24408	208	2	1	null	null	null	null	null	membrane
PBANKA_142060	2, 3	48.31	1	2	10	histone H2B, putative	15.45	13749	123	0	null	DNA binding	nucleosome assembly	nucleosome, nucleus	DNA binding	nucleosome assembly	nucleosome, nucleus
PBANKA_142240	1, 3	46.95	1	2	5	importin beta, putative	4.68	100409	877	0	null	binding, protein transporter activity	intracellular protein transport, protein import into nucleus, docking	cytoplasm, nuclear pore, nucleus	binding, protein binding, protein transporter activity	intracellular protein transport	null
PBANKA_142270	1	74.48	1	3	4	fe-superoxide dismutase, putative	21.22	22569	198	0	null	metal ion binding, superoxide dismutase activity	oxidation-reduction process, superoxide metabolic process	null	metal ion binding, superoxide dismutase activity	oxidation-reduction process, superoxide metabolic process	cytoplasm
PBANKA_142330	1, 2, 3	217.42	1	11	37	DNA/RNA-binding protein Alba 1, putative	38.02	26881	242	0	null	DNA binding, RNA binding	null	cytoplasm, nucleus	nucleic acid binding	null	nucleus
PBANKA_142350	2, 3	72.47	1	3	4	60S ribosomal protein L13-2, putative	16.28	25419	215	0	null	structural constituent of ribosome	translation	intracellular, ribosome	structural constituent of ribosome	translation	intracellular, ribosome
PBANKA_142360	1, 2, 3	72.47	1	5	9	40S ribosomal protein S16, putative	38.89	16360	144	0	null	structural constituent of ribosome	translation	intracellular, ribosome	structural constituent of ribosome	translation	intracellular, ribosome
PBANKA_142420	1, 3	50.24	1	2	3	conserved Plasmodium protein, unknown function	4.54	77347	661	0	null	null	null	null	null	null	null
PBANKA_142510	1, 2, 3	96.63	1	6	10	karyopherin alpha, putative	16.89	61111	545	0	null	binding, protein transporter activity	protein import into nucleus	cytoplasm, nuclear pore, nucleus	binding, protein binding, protein transporter activity	intracellular protein transport, protein import into nucleus	cytoplasm, nuclear pore, nucleus
PBANKA_142590	1, 3	50.24	1	3	3	conserved Plasmodium protein, unknown function	2.61	154424	1303	0	0.95	null	null	null	null	null	cell surface
PBANKA_142630	1, 3	71.46	1	4	6	conserved Plasmodium protein, unknown function	3.66	130581	1123	3	1	null	null	null	null	null	membrane
PBANKA_142670	1	50.24	1	2	3	dihydropteroate synthetase, putative	3.98	79793	680	0	null	2-amino-4-hydroxy-6-hydroxymethyldihydropteridine diphosphokinase activity, dihydropteroate synthase activity	folic acid-containing compound biosynthetic process	null	2-amino-4-hydroxy-6-hydroxymethyldihydropteridine diphosphokinase activity	cellular metabolic process, folic acid-containing compound biosynthetic process, pteridine-containing compound metabolic process	cytoplasm
PBANKA_142720	1, 3	50.24	1	3	3	protein phosphatase 2C, putative	9.54	58718	514	0	null	catalytic activity	null	null	catalytic activity	null	nucleus
PBANKA_142770	1	50.24	1	2	2	RuvB-like protein 1, putative	5.33	57852	507	0	null	ATP binding, DNA helicase activity, nucleoside-triphosphatase activity	null	nucleus	ATP binding, DNA helicase activity, nucleoside-triphosphatase activity, nucleotide binding	null	nucleus
PBANKA_142850	3	48.31	1	2	2	glycerol-3-phosphate acyltransferase, putative	4.12	66564	583	3	0.05	transferase activity, transferring acyl groups	metabolic process	null	transferase activity, transferring acyl groups	metabolic process	membrane
PBANKA_142870	1, 2, 3	124.55	1	5	8	eukaryotic translation initiation factor 3 subunit 10, putative	3.49	152452	1263	0	null	null	null	null	protein binding	null	cytoplasm
PBANKA_142930	1, 3	72.47	1	4	5	conserved Plasmodium protein, unknown function	8	77498	650	8	0.15	null	null	null	null	null	plasma membrane
PBANKA_142940	1, 2, 3	89.64	1	4	13	dynein light chain 1, putative	26.89	10774	93	0	null	microtubule motor activity	microtubule-based process	microtubule associated complex	null	microtubule-based process	microtubule associated complex
PBANKA_142960	1, 2, 3	96.63	1	5	12	proline--tRNA ligase, putative	7.29	88156	755	0	null	ATP binding, proline-tRNA ligase activity	prolyl-tRNA aminoacylation, translation	cytoplasm	ATP binding, aminoacyl-tRNA ligase activity, nucleotide binding, proline-tRNA ligase activity	prolyl-tRNA aminoacylation, tRNA aminoacylation for protein translation, translation	cytoplasm
PBANKA_143080	1, 2, 3	72.47	1	3	7	thioredoxin peroxidase 2, putative	29.31	24728	215	0	null	antioxidant activity, oxidoreductase activity	cell redox homeostasis	null	antioxidant activity, oxidoreductase activity, peroxiredoxin activity	cell redox homeostasis	mitochondrion
PBANKA_143105	1, 3	50.24	1	2	5	10 kDa chaperonin, putative	28.44	10998	102	0	null	ATP binding	protein folding	null	null	protein folding	cytoplasm
PBANKA_143150	1, 2, 3	96.63	1	5	9	conserved Plasmodium protein, unknown function	13.93	42170	359	0	null	null	null	null	null	null	null
PBANKA_143220	1, 2, 3	240.9	1	12	53	male development gene 1	59.35	24286	214	0	0.94	null	null	null	null	null	cell surface
PBANKA_143240	1, 2, 3	289.9	1	14	27	perforin like protein 2	18.82	114348	999	0	null	null	null	null	null	null	membrane
PBANKA_143470	1, 2, 3	71.79	1	3	6	clathrin heavy chain, putative	1.82	230166	1986	0	null	protein binding, structural molecule activity	intracellular protein transport, vesicle-mediated transport	clathrin coat of coated pit, clathrin coat of trans-Golgi network vesicle	binding, structural molecule activity	intracellular protein transport, vesicle-mediated transport	clathrin coat of coated pit, clathrin coat of trans-Golgi network vesicle
PBANKA_143480	1, 2, 3	99.42	1	9	10	aminophospholipid-transporting P-ATPase, putative	9.25	172978	1515	7	null	ATP binding, ATPase activity, coupled to transmembrane movement of ions, phosphorylative mechanism, magnesium ion binding, phospholipid-translocating ATPase activity	ATP biosynthetic process, phospholipid transport	integral to membrane, membrane	ATP binding, magnesium ion binding, metal ion binding, nucleotide binding, phospholipid-translocating ATPase activity	ATP biosynthetic process, phospholipid transport	integral to membrane, membrane
PBANKA_143730	1, 2, 3	804.73	1	40	163	endoplasmin, putative	56.44	93246	808	0	0.44	ATP binding, unfolded protein binding	protein folding, response to stress	null	ATP binding, unfolded protein binding	protein folding, response to stress	endoplasmic reticulum
PBANKA_143800	1, 2, 3	221.83	1	11	35	CAMP-dependent protein kinase regulatory subunit, putative	21.79	49672	436	0	null	cAMP-dependent protein kinase regulator activity	regulation of protein phosphorylation	cAMP-dependent protein kinase complex	cAMP-dependent protein kinase regulator activity	regulation of protein phosphorylation	cAMP-dependent protein kinase complex
PBANKA_143920	1, 2, 3	72.47	1	6	11	polyadenylate-binding protein, putative	10.68	93316	834	0	null	RNA binding	null	null	RNA binding, nucleic acid binding	null	cytoplasm, nucleus
PBANKA_144070	1, 2, 3	75.37	1	4	6	ubiquitin-activating enzyme e1, putative	4.92	128956	1120	0	null	ATP binding, small protein activating enzyme activity	protein modification process	null	ATP binding, catalytic activity, small protein activating enzyme activity	protein modification process	cytoplasm, nucleus
PBANKA_144110	1, 2, 3	251.23	1	12	36	hydrolase, putative	34.03	32774	288	0	null	hydrolase activity	metabolic process	null	catalytic activity, hydrolase activity	metabolic process	cytoplasm
PBANKA_144170	1, 3	50.24	1	3	4	conserved Plasmodium protein, unknown function	8.08	52512	458	0	0.94	null	null	null	null	null	null
PBANKA_144300	3	44.66	1	2	3	NIMA related kinase 1, putative	3.07	107908	915	0	null	ATP binding, protein serine/threonine kinase activity, protein tyrosine kinase activity	protein phosphorylation	null	ATP binding, protein kinase activity, protein serine/threonine kinase activity	protein phosphorylation	nucleus
PBANKA_144330	1, 2, 3	193.26	1	14	28	merozoite surface protein 9, putative	34.79	69610	618	0	0.96	null	null	null	null	null	membrane
PBANKA_144390	1, 3	25.12	1	2	2	conserved Plasmodium protein, unknown function	4.39	85728	729	1	0.98	ATP binding	null	null	null	null	cell surface
PBANKA_144400	1, 2, 3	73.6	1	4	8	macrophage migration inhibitory factor	55.18	12935	116	0	null	null	null	null	null	null	null
PBANKA_144410	1, 2, 3	264.38	1	18	39	t-complex protein 1 gamma subunit, putative	31	60837	542	0	null	ATP binding, unfolded protein binding	protein folding	null	ATP binding, unfolded protein binding	cellular protein metabolic process, protein folding	cytoplasm
PBANKA_144680	1, 2, 3	100.49	1	5	13	60 kDa chaperonin, putative	8.49	79833	707	0	0.8	ATP binding, protein binding	cellular protein metabolic process	null	ATP binding	cellular protein metabolic process	cytoplasm
PBANKA_144690	1, 2, 3	75.37	1	3	7	dihydrolipoamide dehydrogenase, putative	9.89	57784	516	0	null	dihydrolipoyl dehydrogenase activity, flavin adenine dinucleotide binding	cell redox homeostasis	cytoplasm	dihydrolipoyl dehydrogenase activity, flavin adenine dinucleotide binding, oxidoreductase activity	cell redox homeostasis, oxidation-reduction process	cytoplasm
PBANKA_144700	1, 3	24.15	1	2	2	cytochrome b5, putative	5.3	17542	151	1	null	heme binding	null	null	stearoyl-CoA 9-desaturase activity, heme binding	response to chemical stimulus	null
PBANKA_144900	1, 2, 3	1721.01	1	74	1021	aspartyl protease, putative	76.09	65382	577	1	0.88	aspartic-type endopeptidase activity	proteolysis	null	aspartic-type endopeptidase activity	proteolysis	plasma membrane
PBANKA_145020	1, 2, 3	260.96	1	14	31	serine hydroxymethyltransferase, putative	44.12	49625	442	0	null	glycine hydroxymethyltransferase activity	L-serine metabolic process, glycine metabolic process	null	glycine hydroxymethyltransferase activity	L-serine metabolic process, glycine metabolic process	cytoplasm
PBANKA_145030	1, 2, 3	258	1	11	61	ATP synthase subunit beta, mitochondrial, putative	26.83	57885	533	0	null	hydrogen ion transporting ATP synthase activity, rotational mechanism, hydrogen-exporting ATPase activity, phosphorylative mechanism, nucleotide binding, proton-transporting ATPase activity, rotational mechanism	ATP synthesis coupled proton transport	mitochondrion, proton-transporting ATP synthase complex, catalytic core F(1), proton-transporting two-sector ATPase complex	ATP binding, nucleoside-triphosphatase activity, nucleotide binding	ATP hydrolysis coupled proton transport, ATP metabolic process, ATP synthesis coupled proton transport, proton transport	proton-transporting two-sector ATPase complex
PBANKA_145230	1, 2, 3	120.11	1	6	9	conserved Plasmodium protein, unknown function	30	23993	210	4	0.79	null	null	null	null	null	membrane
PBANKA_145250	1, 2, 3	144.95	1	8	18	conserved Plasmodium protein, unknown function	16.21	81032	722	1	0.1	null	null	null	null	null	axoneme part
PBANKA_145260	1, 2, 3	96.63	1	4	8	calcyclin binding protein, putative	12.39	26603	226	0	null	null	null	null	null	null	cytoplasm
PBANKA_145310	3	72.47	1	3	4	sphingomyelin phosphodiesterase, putative	7.32	59061	506	0	null	null	null	null	null	null	nucleus
PBANKA_145330	1, 2, 3	286.25	1	14	61	acyl-CoA synthetase, putative	21.76	87004	754	0	null	catalytic activity	metabolic process	null	catalytic activity	metabolic process	cytoplasm
PBANKA_145460	1, 3	25.12	1	2	2	conserved Plasmodium protein, unknown function	1.2	268546	2260	0	null	null	null	null	null	null	nucleus
PBANKA_145610	1, 2, 3	72.47	1	4	8	40S ribosomal protein S17, putative	27.74	16078	137	0	null	structural constituent of ribosome	translation	intracellular, ribosome	structural constituent of ribosome	translation	intracellular, ribosome
PBANKA_145620	1, 3	214.22	1	12	21	rab specific GDP dissociation inhibitor, putative	33.49	52036	454	0	null	Rab GDP-dissociation inhibitor activity	protein transport, regulation of GTPase activity	null	null	null	cytoplasm
PBANKA_145720	2, 3	48.31	1	3	3	double C2-like domain-containing protein, putative	2.3	205925	1740	2	null	null	entry into host	null	protein binding	null	membrane
PBANKA_145780	1, 2, 3	96.63	1	6	17	ADP-ribosylation factor GTPase-activating protein, putative	48.32	33158	296	0	null	ARF GTPase activator activity, zinc ion binding	regulation of ARF GTPase activity	null	ARF GTPase activator activity, zinc ion binding	regulation of ARF GTPase activity	cytoplasm
PBANKA_145830	3	47.63	1	2	2	kinesin-like protein	2.44	117183	1025	0	null	ATP binding, microtubule motor activity	microtubule-based movement	null	ATP binding, microtubule motor activity	microtubule-based movement	axoneme part
PBANKA_145880	1, 2, 3	147.45	1	10	16	kinesin, putative	12.17	165003	1414	0	null	ATP binding, microtubule motor activity	microtubule-based movement	null	ATP binding, microtubule motor activity	microtubule-based movement	axoneme part
PBANKA_145930	1, 2, 3	383.32	1	20	59	actin I	52.4	41885	376	0	null	protein binding	null	cytoplasm, nucleus	null	null	axoneme part
PBANKA_146040	2, 3	90.14	1	6	7	FK506-binding protein (FKBP)-type peptidyl-prolyl isomerase, putative	22.88	35024	306	0	null	null	protein folding	null	protein binding	protein folding	cytoplasm
PBANKA_146180	1, 2, 3	72.47	1	3	6	26S protease regulatory subunit 8, putative	10.91	48008	422	0	null	ATP binding, nucleoside-triphosphatase activity	protein catabolic process	cytoplasm, nucleus	ATP binding, hydrolase activity, nucleoside-triphosphatase activity, nucleotide binding	protein catabolic process	cytoplasm
PBANKA_146300	1, 2, 3	2961.35	1	147	749	osmiophilic body protein	52.58	309220	2606	0	1	null	null	osmiophilic body	null	null	axoneme part
PBANKA_146390	1, 2, 3	46.12	1	2	5	conserved Plasmodium protein, unknown function	17.49	21594	183	0	0.75	null	null	null	null	null	null
PBANKA_146540	3	48.31	0	2	5	Plasmodium exported protein, unknown function	3.65	28691	247	2	0.26	null	null	null	null	null	null
