# Supplementary material for: Proteomic analysis of the Plasmodium male gamete reveals the key role for glycolysis in flagellar motility
Source: Malar J. 2014 Aug 13;13:315. doi: 10.1186/1475-2875-13-315 (PMC4150949; doi:10.1186/1475-2875-13-315)
Supplement: Supplementary file 4 — Additional file 4: Validation of spectra and peptide identification. Description: Receiver Operating Characteristic (ROC) of total spectra and total peptide identifications from multiple search pipeline.) (XLSX 39 KB) [file 12936_2014_3362_MOESM4_ESM.xlsx]

## Sheet: Sheet
Table S2. Significantly enriched gene ontology (GO) terms in the male gamete and male gametocyte proteome (Khan et al., 2005) are presented. BP= Biological processes, CC= Cellular components, MF= Molecular function. Go terms ids are associated with their description as well as the total number of annotated genes to that term (annoted), and the ones enriched in the dataset (significant). Weight01 …
		MALE GAMETE
	Term	Annotated	Significant	Expected	weight01
BP	GO:0006457	protein folding	46	26	1.1e-07
BP	GO:0006096	glycolysis	13	11	1.8e-06
BP	GO:0006334	nucleosome assembly	10	9	6.6e-06
BP	GO:0045454	cell redox homeostasis	24	14	7.2e-05
BP	GO:0015986	ATP synthesis coupled proton transport	20	12	0.00017
BP	GO:0006414	translational elongation	16	10	0.00039
BP	GO:0007018	microtubule-based movement	22	12	0.00057
BP	GO:0006412	translation	223	73	0.00636
BP	GO:0009262	deoxyribonucleotide metabolic process	6	5	0.0021
BP	GO:0006418	tRNA aminoacylation for protein translat...	39	16	0.00366
BP	GO:0006950	response to stress	46	6	0.94864
BP	GO:0006913	nucleocytoplasmic transport	16	8	0.00987
BP	GO:0055114	oxidation reduction	39	14	0.0239
BP	GO:0019538	protein metabolic process	518	138	0.85768
CC	GO:0005737	cytoplasm	332	104	0.00029
CC	GO:0000786	nucleosome	8	7	0.00014
CC	GO:0030286	dynein complex	7	6	0.00059
CC	GO:0005840	ribosome	132	48	0.00047
CC	GO:0015935	small ribosomal subunit	10	7	0.00144
CC	GO:0033180	proton-transporting V-type ATPase, V1 do...	5	4	0.00929
CC	GO:0033178	proton-transporting two-sector ATPase co...	11	8	0.02186
CC	GO:0005874	microtubule	7	4	0.04478
MF	GO:0051082	unfolded protein binding	33	21	2e-08
MF	GO:0003735	structural constituent of ribosome	132	48	1.2e-06
MF	GO:0003924	GTPase activity	41	18	0.00022
MF	GO:0004812	aminoacyl-tRNA ligase activity	39	16	0.00122
MF	GO:0003746	translation elongation factor activity	11	7	0.00147
MF	GO:0016616	oxidoreductase activity, acting on the C...	9	6	0.00239
MF	GO:0003777	microtubule motor activity	21	10	0.00281
MF	GO:0005524	ATP binding	368	89	0.00491
		MALE GAMETOCYTE
	Term	Annotated	Significant	Expected	weight01
BP	GO:0006913	nucleocytoplasmic transport	16	14	5.3e-05
BP	GO:0051603	proteolysis involved in cellular protein...	35	20	7.1e-05
BP	GO:0006096	glycolysis	13	11	8.7e-05
BP	GO:0006412	translation	223	95	0.00041
BP	GO:0006260	DNA replication	34	23	0.00038
BP	GO:0009262	deoxyribonucleotide metabolic process	6	6	0.00083
BP	GO:0007264	small GTPase mediated signal transductio...	45	19	0.06556
BP	GO:0015986	ATP synthesis coupled proton transport	20	13	0.00153
BP	GO:0006270	DNA replication initiation	5	5	0.00271
CC	GO:0005839	proteasome core complex	15	15	4.7e-08
CC	GO:0005840	ribosome	132	62	0.0022
CC	GO:0005737	cytoplasm	332	132	0.1443
CC	GO:0015935	small ribosomal subunit	10	8	0.003
CC	GO:0000502	proteasome complex	20	20	0.0032
CC	GO:0005657	replication fork	5	5	0.0038
CC	GO:0033180	proton-transporting V-type ATPase	5	5	0.0038
CC	GO:0030286	dynein complex	7	6	0.0063
CC	GO:0044424	intracellular part	555	218	0.013
MF	GO:0004298	threonine-type endopeptidase activity	15	15	7.4e-09
MF	GO:0003735	structural constituent of ribosome	132	62	4.3e-06
MF	GO:0005524	ATP binding	368	136	0.00014
MF	GO:0017111	nucleoside-triphosphatase activity	215	90	0.0197
MF	GO:0003924	GTPase activity	41	22	0.00069
MF	GO:0051082	unfolded protein binding	33	18	0.00167
MF	GO:0016776	phosphotransferase activity, phosphate	5	5	0.00201
MF	GO:0019205	nucleobase, nucleoside, nucleotide kinase	9	7	0.00336
MF	GO:0016616	oxidoreductase activity	9	7	0.00336
MF	GO:0004812	aminoacyl-tRNA ligase activity	39	19	0.00664
MF	GO:0003887	DNA-directed DNA polymerase activity	8	5	0.0499
